# Supplementary material for: RYBP is important for cardiac progenitor cell development and sarcomere formation
Source: PLoS One. 2020 Jul 16;15(7):e0235922. doi: 10.1371/journal.pone.0235922 (PMC7365410; doi:10.1371/journal.pone.0235922)
Supplement: S1 Table — (XLSX) [file pone.0235922.s003.xlsx]

## Sheet: Sheet1
Gene	Name	Primers (forward/reverse)	MGI I.D.
Brachyury	Brachyury	5’-CTGTGACTGCCTACCAGAATGAGGAG-3’	98472
		5’-GGTCGTTTCTTTCTTTGGCATCAAG-3’
Mesp1	Mesoderm posterior basic-helix-loop-helix transcription factor 1	5’-GATCCCCGCCTGCCTA-3’	107785
		5’-CTGAAGAGCGGAGATGAGG-3’
Vegfr2	Vascular endothelial growth factor receptor 2	5’-GTGGTTCTGCGTGGAGAC-3’	96683
		5’-TGTCCCCTGCAAGTAATCTG-3’
Isl1	ISL LIM Homeobox 1	5’-GGGATGGGAAAACCTACTGTAAAAGAGA-3’	101791
		5’-GTCGTTCTTGCTGAAGCCTATGCTG-3’
Shh	Sonic hedgehog	5’-GCAGTTTATTCCCAACGTAGC-3’	98297
		5’-ATCGTTCGGAGTTTCTTGTGA-3’
Mef2c	Myocyte enhancement factor	5’-ATCCCGATGCAGACGATTCAG-3’	99458
		5’-AACAGCACACAATCTTTGCCT-3’
Actc1	Actin, alpha, cardiac muscle 1	5’- CTCTTCCAGCCCTCTTTCATT -3’	87905
		5’- ATAGGACATTGTTGGCATACAGG -3’
Tnnt2	Cardiac troponin T2	5’- CTGAGACAGAGGAGGCCAAC -3’	104597
		5’- ACCAAGTTGGGCATGAAGAG -3’
Tnni3	Troponin I, cardiac 3	5’- TTCAGGACTTATGCCGACAG -3’	98783
		5’- CACGTCATATCTCTCTTCATCCA -3’
Tpm1	Tropomyosin 1 alpha	5’- TGAAAGAGGCCAAGCACATT -3’	98809
		5’- GATGATGACCAGCTTACGGG -3’
Tpm4	Tropomyosin 4	5’- CAAAGAAGCCAAGCACATCAC -3’	2449202
		5’- CCAACTTACGAGCAACCTCC -3’
Myh7	Myosin, heavy polypeptide 7, cardiac muscle, beta	5’- CCATCTCTGACAACGCCTAT -3’	2155600
		5’- CCAATGGCGGCAATAACAG -3’
Ttn	Titin	5’- GGTGGTTCAAGGTGAAGAAGTA -3’	98864
		5’- TCCGGGTTTGTCTTGTTTCTG -3’
Myom1	Myomesin 1	5’- TAAAGCACTTTCAGCCCGAG -3’	1341430
		5’- CTCGGATCGTGTAGAGACCT -3’
Rybp	RING1 and YY1 binding protein	5’- AGACCAGCGAAACAAACCAC -3’	1929059
		5’- GGAGGAGGAGCGAGTCTTTT -3’
Hprt	Hypoxanthine guanine phosphoribosyl transferase	5’- AGTCCCAGCGTCGTGATTAG -3’	96217
		5’- GCAAGTCTTTCAGTCCTGTCC -3’
Hcn2	Hyperpolarization activated cyclic nucleotide gated potassium and sodium channel 2	5’-TTTCAACGAGGTGCTGGAGG-3’	1298210
		5’-TGGCATTCTCCTGGTTGTTG-3’
Hcn3	Hyperpolarization activated cyclic nucleotide gated potassium and sodium channel 3	5’-GACACCCGCCTCACTGATGGAT-3’	1298211
		5’-GTTTCCGCTGCAGTATCGAATTC-3’
Adora2	Adenosine A2a Receptor	5’-AGCAACCTGCAGAACGTCACAAAC-3’	99402
		5’-TGGCAATAGCCAAGAGGCTGAAGA-3’
Ednra	Endothelin Receptor Type A	5’-TGCTGGTTCCCTCTTCACTT-3’	105923
		5’-ACAGCAACAGAGGCAGGACT-3’
Mylk3	Myosin Light Chain Kinase 3	5’-TGGAACAAGATCTGCATCGGCT-3’	2443063
		5’-ACACCTCCTGTAGTCAGTACATG-3’
Cacna1g	Calcium channel voltage-dependant T type alpha 1G subunit	5’-GAGATGCCACCAAGTCTGAG-3’	97272
		5’-GCTGTGTGGATGATGAGAGG-3’
