# Supplementary material for: RYBP is important for cardiac progenitor cell development and sarcomere formation
Source: PLoS One. 2020 Jul 16;15(7):e0235922. doi: 10.1371/journal.pone.0235922 (PMC7365410; doi:10.1371/journal.pone.0235922)
Supplement: S2 Table — (XLSX) [file pone.0235922.s004.xlsx]

## Sheet: Heat maps_HID
1.75	157425					343.02	19799.2
1	157425					224.995	19799.2
1	0					224.995	1430.18
1	157425					99.2482	1430.18
2.5	157425					99.2482	613.299
2.5	28128.7					25.8879	613.299
2	28128.7					25.8879	151.266
2	0					1.875	151.266
2	28128.7					1.875	24.9711
3	28128.7					1	24.9711
3	0					1	0
3	28128.7					1	24.9711
2.5	28128.7					2.75	24.9711
2.5	157425					2.75	8.38329
1.75	157425					2	8.38329
						2	0
						2	8.38329
						3.5	8.38329
						3.5	2.69117
						3	2.69117
						3	0
						3	2.69117
						4	2.69117
						4	0
						4	2.69117
						3.5	2.69117
						3.5	8.38329
						2.75	8.38329
						2.75	24.9711
						1.875	24.9711
						1.875	151.266
						49.9009	151.266
						49.9009	79.7814
						23.2812	79.7814
						23.2812	7.50223
						13.1562	7.50223
						13.1562	1.24321
						8.03125	1.24321
						8.03125	0.121464
						5.75	0.121464
						5.75	0.0102014
						5	0.0102014
						5	0
						5	0.0102014
						6.5	0.0102014
						6.5	0.00225516
						6	0.00225516
						6	0
						6	0.00225516
						7	0.00225516
						7	0
						7	0.00225516
						6.5	0.00225516
						6.5	0.0102014
						5.75	0.0102014
						5.75	0.121464
						10.3125	0.121464
						10.3125	0.0969234
						8.75	0.0969234
						8.75	0.0064629
						8	0.0064629
						8	0
						8	0.0064629
						9.5	0.0064629
						9.5	0.00545692
						9	0.00545692
						9	0
						9	0.00545692
						10	0.00545692
						10	0
						10	0.00545692
						9.5	0.00545692
						9.5	0.0064629
						8.75	0.0064629
						8.75	0.0969234
						11.875	0.0969234
						11.875	0.0319781
						11	0.0319781
						11	0
						11	0.0319781
						12.75	0.0319781
						12.75	0.00484351
						12	0.00484351
						12	0
						12	0.00484351
						13.5	0.00484351
						13.5	0.000492226
						13	0.000492226
						13	0
						13	0.000492226
						14	0.000492226
						14	0
						14	0.000492226
						13.5	0.000492226
						13.5	0.00484351
						12.75	0.00484351
						12.75	0.0319781
						11.875	0.0319781
						11.875	0.0969234
						10.3125	0.0969234
						10.3125	0.121464
						8.03125	0.121464
						8.03125	1.24321
						18.2812	1.24321
						18.2812	0.222901
						15.875	0.222901
						15.875	0.0433974
						15	0.0433974
						15	0
						15	0.0433974
						16.75	0.0433974
						16.75	0.0119588
						16	0.0119588
						16	0
						16	0.0119588
						17.5	0.0119588
						17.5	0.00805036
						17	0.00805036
						17	0
						17	0.00805036
						18	0.00805036
						18	0
						18	0.00805036
						17.5	0.00805036
						17.5	0.0119588
						16.75	0.0119588
						16.75	0.0433974
						15.875	0.0433974
						15.875	0.222901
						20.6875	0.222901
						20.6875	0.0686805
						19.5	0.0686805
						19.5	0.00515616
						19	0.00515616
						19	0
						19	0.00515616
						20	0.00515616
						20	0
						20	0.00515616
						19.5	0.00515616
						19.5	0.0686805
						21.875	0.0686805
						21.875	0.0259255
						21	0.0259255
						21	0
						21	0.0259255
						22.75	0.0259255
						22.75	0.0135528
						22	0.0135528
						22	0
						22	0.0135528
						23.5	0.0135528
						23.5	0.00174301
						23	0.00174301
						23	0
						23	0.00174301
						24	0.00174301
						24	0
						24	0.00174301
						23.5	0.00174301
						23.5	0.0135528
						22.75	0.0135528
						22.75	0.0259255
						21.875	0.0259255
						21.875	0.0686805
						20.6875	0.0686805
						20.6875	0.222901
						18.2812	0.222901
						18.2812	1.24321
						13.1562	1.24321
						13.1562	7.50223
						33.4062	7.50223
						33.4062	1.6561
						28.75	1.6561
						28.75	0.242573
						26.625	0.242573
						26.625	0.0622893
						25.5	0.0622893
						25.5	0.00385431
						25	0.00385431
						25	0
						25	0.00385431
						26	0.00385431
						26	0
						26	0.00385431
						25.5	0.00385431
						25.5	0.0622893
						27.75	0.0622893
						27.75	0.0407214
						27	0.0407214
						27	0
						27	0.0407214
						28.5	0.0407214
						28.5	0.0150303
						28	0.0150303
						28	0
						28	0.0150303
						29	0.0150303
						29	0
						29	0.0150303
						28.5	0.0150303
						28.5	0.0407214
						27.75	0.0407214
						27.75	0.0622893
						26.625	0.0622893
						26.625	0.242573
						30.875	0.242573
						30.875	0.0962703
						30	0.0962703
						30	0
						30	0.0962703
						31.75	0.0962703
						31.75	0.0146799
						31	0.0146799
						31	0
						31	0.0146799
						32.5	0.0146799
						32.5	0.00522448
						32	0.00522448
						32	0
						32	0.00522448
						33	0.00522448
						33	0
						33	0.00522448
						32.5	0.00522448
						32.5	0.0146799
						31.75	0.0146799
						31.75	0.0962703
						30.875	0.0962703
						30.875	0.242573
						28.75	0.242573
						28.75	1.6561
						38.0625	1.6561
						38.0625	0.675684
						35.625	0.675684
						35.625	0.100308
						34.5	0.100308
						34.5	0.00914718
						34	0.00914718
						34	0
						34	0.00914718
						35	0.00914718
						35	0
						35	0.00914718
						34.5	0.00914718
						34.5	0.100308
						36.75	0.100308
						36.75	0.0390156
						36	0.0390156
						36	0
						36	0.0390156
						37.5	0.0390156
						37.5	0.00563024
						37	0.00563024
						37	0
						37	0.00563024
						38	0.00563024
						38	0
						38	0.00563024
						37.5	0.00563024
						37.5	0.0390156
						36.75	0.0390156
						36.75	0.100308
						35.625	0.100308
						35.625	0.675684
						40.5	0.675684
						40.5	0.130705
						39.5	0.130705
						39.5	0.0130786
						39	0.0130786
						39	0
						39	0.0130786
						40	0.0130786
						40	0
						40	0.0130786
						39.5	0.0130786
						39.5	0.130705
						41.5	0.130705
						41.5	0.0827403
						41	0.0827403
						41	0
						41	0.0827403
						42	0.0827403
						42	0
						42	0.0827403
						41.5	0.0827403
						41.5	0.130705
						40.5	0.130705
						40.5	0.675684
						38.0625	0.675684
						38.0625	1.6561
						33.4062	1.6561
						33.4062	7.50223
						23.2812	7.50223
						23.2812	79.7814
						76.5205	79.7814
						76.5205	65.825
						55.6719	65.825
						55.6719	10.8012
						48.125	10.8012
						48.125	1.64035
						45.125	1.64035
						45.125	0.218218
						43.75	0.218218
						43.75	0.0266554
						43	0.0266554
						43	0
						43	0.0266554
						44.5	0.0266554
						44.5	0.00348073
						44	0.00348073
						44	0
						44	0.00348073
						45	0.00348073
						45	0
						45	0.00348073
						44.5	0.00348073
						44.5	0.0266554
						43.75	0.0266554
						43.75	0.218218
						46.5	0.218218
						46.5	0.0452336
						46	0.0452336
						46	0
						46	0.0452336
						47	0.0452336
						47	0
						47	0.0452336
						46.5	0.0452336
						46.5	0.218218
						45.125	0.218218
						45.125	1.64035
						51.125	1.64035
						51.125	0.654461
						49.5	0.654461
						49.5	0.166491
						48.5	0.166491
						48.5	0.0250469
						48	0.0250469
						48	0
						48	0.0250469
						49	0.0250469
						49	0
						49	0.0250469
						48.5	0.0250469
						48.5	0.166491
						50.5	0.166491
						50.5	0.0370175
						50	0.0370175
						50	0
						50	0.0370175
						51	0.0370175
						51	0
						51	0.0370175
						50.5	0.0370175
						50.5	0.166491
						49.5	0.166491
						49.5	0.654461
						52.75	0.654461
						52.75	0.20488
						52	0.20488
						52	0
						52	0.20488
						53.5	0.20488
						53.5	0.0344174
						53	0.0344174
						53	0
						53	0.0344174
						54	0.0344174
						54	0
						54	0.0344174
						53.5	0.0344174
						53.5	0.20488
						52.75	0.20488
						52.75	0.654461
						51.125	0.654461
						51.125	1.64035
						48.125	1.64035
						48.125	10.8012
						63.2188	10.8012
						63.2188	4.36976
						58.5	4.36976
						58.5	0.349144
						56.5	0.349144
						56.5	0.0970443
						55.5	0.0970443
						55.5	0.0278695
						55	0.0278695
						55	0
						55	0.0278695
						56	0.0278695
						56	0
						56	0.0278695
						55.5	0.0278695
						55.5	0.0970443
						57.5	0.0970443
						57.5	0.0449865
						57	0.0449865
						57	0
						57	0.0449865
						58	0.0449865
						58	0
						58	0.0449865
						57.5	0.0449865
						57.5	0.0970443
						56.5	0.0970443
						56.5	0.349144
						60.5	0.349144
						60.5	0.243361
						59.5	0.243361
						59.5	0.00796093
						59	0.00796093
						59	0
						59	0.00796093
						60	0.00796093
						60	0
						60	0.00796093
						59.5	0.00796093
						59.5	0.243361
						61.5	0.243361
						61.5	0.0143708
						61	0.0143708
						61	0
						61	0.0143708
						62	0.0143708
						62	0
						62	0.0143708
						61.5	0.0143708
						61.5	0.243361
						60.5	0.243361
						60.5	0.349144
						58.5	0.349144
						58.5	4.36976
						67.9375	4.36976
						67.9375	2.5547
						66	2.5547
						66	0.602613
						64.5	0.602613
						64.5	0.117903
						63.5	0.117903
						63.5	0.00692825
						63	0.00692825
						63	0
						63	0.00692825
						64	0.00692825
						64	0
						64	0.00692825
						63.5	0.00692825
						63.5	0.117903
						65.5	0.117903
						65.5	0.0332816
						65	0.0332816
						65	0
						65	0.0332816
						66	0.0332816
						66	0
						66	0.0332816
						65.5	0.0332816
						65.5	0.117903
						64.5	0.117903
						64.5	0.602613
						67.5	0.602613
						67.5	0.156459
						67	0.156459
						67	0
						67	0.156459
						68	0.156459
						68	0
						68	0.156459
						67.5	0.156459
						67.5	0.602613
						66	0.602613
						66	2.5547
						69.875	2.5547
						69.875	1.0916
						69	1.0916
						69	0
						69	1.0916
						70.75	1.0916
						70.75	0.202332
						70	0.202332
						70	0
						70	0.202332
						71.5	0.202332
						71.5	0.0534278
						71	0.0534278
						71	0
						71	0.0534278
						72	0.0534278
						72	0
						72	0.0534278
						71.5	0.0534278
						71.5	0.202332
						70.75	0.202332
						70.75	1.0916
						69.875	1.0916
						69.875	2.5547
						67.9375	2.5547
						67.9375	4.36976
						63.2188	4.36976
						63.2188	10.8012
						55.6719	10.8012
						55.6719	65.825
						97.3691	65.825
						97.3691	16.3742
						75.0312	16.3742
						75.0312	3.9766
						73.5	3.9766
						73.5	0.407385
						73	0.407385
						73	0
						73	0.407385
						74	0.407385
						74	0
						74	0.407385
						73.5	0.407385
						73.5	3.9766
						76.5625	3.9766
						76.5625	1.70178
						75	1.70178
						75	0
						75	1.70178
						78.125	1.70178
						78.125	1.0922
						76.75	1.0922
						76.75	0.187679
						76	0.187679
						76	0
						76	0.187679
						77.5	0.187679
						77.5	0.0809402
						77	0.0809402
						77	0
						77	0.0809402
						78	0.0809402
						78	0
						78	0.0809402
						77.5	0.0809402
						77.5	0.187679
						76.75	0.187679
						76.75	1.0922
						79.5	1.0922
						79.5	0.22068
						79	0.22068
						79	0
						79	0.22068
						80	0.22068
						80	0
						80	0.22068
						79.5	0.22068
						79.5	1.0922
						78.125	1.0922
						78.125	1.70178
						76.5625	1.70178
						76.5625	3.9766
						75.0312	3.9766
						75.0312	16.3742
						119.707	16.3742
						119.707	10.6818
						92.3047	10.6818
						92.3047	1.03072
						81.75	1.03072
						81.75	0.12354
						81	0.12354
						81	0
						81	0.12354
						82.5	0.12354
						82.5	0.0498154
						82	0.0498154
						82	0
						82	0.0498154
						83	0.0498154
						83	0
						83	0.0498154
						82.5	0.0498154
						82.5	0.12354
						81.75	0.12354
						81.75	1.03072
						102.859	1.03072
						102.859	0.512274
						89.8438	0.512274
						89.8438	0.19408
						87.1875	0.19408
						87.1875	0.0485928
						84.875	0.0485928
						84.875	0.00192922
						84	0.00192922
						84	0
						84	0.00192922
						85.75	0.00192922
						85.75	0.000495765
						85	0.000495765
						85	0
						85	0.000495765
						86.5	0.000495765
						86.5	0
						86	0
						86	0
						86	0
						87	0
						87	0
						87	0
						86.5	0
						86.5	0.000495765
						85.75	0.000495765
						85.75	0.00192922
						84.875	0.00192922
						84.875	0.0485928
						89.5	0.0485928
						89.5	0.0189253
						88.5	0.0189253
						88.5	0.00332766
						88	0.00332766
						88	0
						88	0.00332766
						89	0.00332766
						89	0
						89	0.00332766
						88.5	0.00332766
						88.5	0.0189253
						90.5	0.0189253
						90.5	0.00441155
						90	0.00441155
						90	0
						90	0.00441155
						91	0.00441155
						91	0
						91	0.00441155
						90.5	0.00441155
						90.5	0.0189253
						89.5	0.0189253
						89.5	0.0485928
						87.1875	0.0485928
						87.1875	0.19408
						92.5	0.19408
						92.5	0.0547595
						92	0.0547595
						92	0
						92	0.0547595
						93	0.0547595
						93	0
						93	0.0547595
						92.5	0.0547595
						92.5	0.19408
						89.8438	0.19408
						89.8438	0.512274
						115.875	0.512274
						115.875	0.214694
						95	0.214694
						95	0.00182472
						94	0.00182472
						94	0
						94	0.00182472
						96	0.00182472
						96	0.000335063
						95	0.000335063
						95	0
						95	0.000335063
						97	0.000335063
						97	0
						96	0
						96	0
						96	0
						98	0
						98	0
						97	0
						97	0
						97	0
						99	0
						99	0
						98	0
						98	0
						98	0
						100	0
						100	0
						99	0
						99	0
						99	0
						101	0
						101	0
						100	0
						100	0
						100	0
						102	0
						102	0
						101	0
						101	0
						101	0
						103	0
						103	0
						102	0
						102	0
						102	0
						104	0
						104	0
						103	0
						103	0
						103	0
						105	0
						105	0
						104	0
						104	0
						104	0
						106	0
						106	0
						105	0
						105	0
						105	0
						107	0
						107	0
						106	0
						106	0
						106	0
						108	0
						108	0
						107	0
						107	0
						107	0
						109	0
						109	0
						108	0
						108	0
						108	0
						110	0
						110	0
						109	0
						109	0
						109	0
						111	0
						111	0
						110	0
						110	0
						110	0
						112	0
						112	0
						111	0
						111	0
						111	0
						113	0
						113	0
						112	0
						112	0
						112	0
						114	0
						114	0
						113	0
						113	0
						113	0
						115	0
						115	0
						114	0
						114	0
						114	0
						116	0
						116	0
						115	0
						115	0
						115	0
						117	0
						117	0
						116	0
						116	0
						116	0
						118	0
						118	0
						117	0
						117	0
						117	0
						119	0
						119	0
						118	0
						118	0
						118	0
						120	0
						120	0
						119	0
						119	0
						119	0
						121	0
						121	0
						120	0
						120	0
						120	0
						122	0
						122	0
						121	0
						121	0
						121	0
						123	0
						123	0
						122	0
						122	0
						122	0
						124	0
						124	0
						123	0
						123	0
						123	0
						125	0
						125	0
						124	0
						124	0
						124	0
						125.999	0
						125.999	0
						125	0
						125	0
						125	0
						126.998	0
						126.998	0
						126	0
						126	0
						126	0
						127.996	0
						127.996	0
						127	0
						127	0
						127	0
						128.992	0
						128.992	0
						128	0
						128	0
						128	0
						129.984	0
						129.984	0
						129	0
						129	0
						129	0
						130.969	0
						130.969	0
						130	0
						130	0
						130	0
						131.938	0
						131.938	0
						131	0
						131	0
						131	0
						132.875	0
						132.875	0
						132	0
						132	0
						132	0
						133.75	0
						133.75	0
						133	0
						133	0
						133	0
						134.5	0
						134.5	0
						134	0
						134	0
						134	0
						135	0
						135	0
						135	0
						134.5	0
						134.5	0
						133.75	0
						133.75	0
						132.875	0
						132.875	0
						131.938	0
						131.938	0
						130.969	0
						130.969	0
						129.984	0
						129.984	0
						128.992	0
						128.992	0
						127.996	0
						127.996	0
						126.998	0
						126.998	0
						125.999	0
						125.999	0
						125	0
						125	0
						124	0
						124	0
						123	0
						123	0
						122	0
						122	0
						121	0
						121	0
						120	0
						120	0
						119	0
						119	0
						118	0
						118	0
						117	0
						117	0
						116	0
						116	0
						115	0
						115	0
						114	0
						114	0
						113	0
						113	0
						112	0
						112	0
						111	0
						111	0
						110	0
						110	0
						109	0
						109	0
						108	0
						108	0
						107	0
						107	0
						106	0
						106	0
						105	0
						105	0
						104	0
						104	0
						103	0
						103	0
						102	0
						102	0
						101	0
						101	0
						100	0
						100	0
						99	0
						99	0
						98	0
						98	0
						97	0
						97	0.000335063
						96	0.000335063
						96	0.00182472
						95	0.00182472
						95	0.214694
						136.75	0.214694
						136.75	0.00824875
						136	0.00824875
						136	0
						136	0.00824875
						137.5	0.00824875
						137.5	0.00312083
						137	0.00312083
						137	0
						137	0.00312083
						138	0.00312083
						138	0
						138	0.00312083
						137.5	0.00312083
						137.5	0.00824875
						136.75	0.00824875
						136.75	0.214694
						115.875	0.214694
						115.875	0.512274
						102.859	0.512274
						102.859	1.03072
						92.3047	1.03072
						92.3047	10.6818
						147.109	10.6818
						147.109	1.99277
						142.938	1.99277
						142.938	0.122491
						141.125	0.122491
						141.125	0.0170811
						139.75	0.0170811
						139.75	0.00343994
						139	0.00343994
						139	0
						139	0.00343994
						140.5	0.00343994
						140.5	0.000570839
						140	0.000570839
						140	0
						140	0.000570839
						141	0.000570839
						141	0
						141	0.000570839
						140.5	0.000570839
						140.5	0.00343994
						139.75	0.00343994
						139.75	0.0170811
						142.5	0.0170811
						142.5	0.00534768
						142	0.00534768
						142	0
						142	0.00534768
						143	0.00534768
						143	0
						143	0.00534768
						142.5	0.00534768
						142.5	0.0170811
						141.125	0.0170811
						141.125	0.122491
						144.75	0.122491
						144.75	0.0506844
						144	0.0506844
						144	0
						144	0.0506844
						145.5	0.0506844
						145.5	0.006164
						145	0.006164
						145	0
						145	0.006164
						146	0.006164
						146	0
						146	0.006164
						145.5	0.006164
						145.5	0.0506844
						144.75	0.0506844
						144.75	0.122491
						142.938	0.122491
						142.938	1.99277
						151.281	1.99277
						151.281	0.503095
						148.25	0.503095
						148.25	0.0841557
						147	0.0841557
						147	0
						147	0.0841557
						149.5	0.0841557
						149.5	0.0278653
						148.5	0.0278653
						148.5	0.00333877
						148	0.00333877
						148	0
						148	0.00333877
						149	0.00333877
						149	0
						149	0.00333877
						148.5	0.00333877
						148.5	0.0278653
						150.5	0.0278653
						150.5	0.00904225
						150	0.00904225
						150	0
						150	0.00904225
						151	0.00904225
						151	0
						151	0.00904225
						150.5	0.00904225
						150.5	0.0278653
						149.5	0.0278653
						149.5	0.0841557
						148.25	0.0841557
						148.25	0.503095
						154.312	0.503095
						154.312	0.272491
						152.75	0.272491
						152.75	0.0302778
						152	0.0302778
						152	0
						152	0.0302778
						153.5	0.0302778
						153.5	0.00821141
						153	0.00821141
						153	0
						153	0.00821141
						154	0.00821141
						154	0
						154	0.00821141
						153.5	0.00821141
						153.5	0.0302778
						152.75	0.0302778
						152.75	0.272491
						155.875	0.272491
						155.875	0.036259
						155	0.036259
						155	0
						155	0.036259
						156.75	0.036259
						156.75	0.022462
						156	0.022462
						156	0
						156	0.022462
						157.5	0.022462
						157.5	0.00329277
						157	0.00329277
						157	0
						157	0.00329277
						158	0.00329277
						158	0
						158	0.00329277
						157.5	0.00329277
						157.5	0.022462
						156.75	0.022462
						156.75	0.036259
						155.875	0.036259
						155.875	0.272491
						154.312	0.272491
						154.312	0.503095
						151.281	0.503095
						151.281	1.99277
						147.109	1.99277
						147.109	10.6818
						119.707	10.6818
						119.707	16.3742
						97.3691	16.3742
						97.3691	65.825
						76.5205	65.825
						76.5205	79.7814
						49.9009	79.7814
						49.9009	151.266
						25.8879	151.266
						25.8879	613.299
						172.608	613.299
						172.608	313.142
						159	313.142
						159	0
						159	313.142
						186.217	313.142
						186.217	155.413
						166.828	155.413
						166.828	33.2392
						162.312	33.2392
						162.312	10.4383
						160.75	10.4383
						160.75	1.49533
						160	1.49533
						160	0
						160	1.49533
						161.5	1.49533
						161.5	0.468671
						161	0.468671
						161	0
						161	0.468671
						162	0.468671
						162	0
						162	0.468671
						161.5	0.468671
						161.5	1.49533
						160.75	1.49533
						160.75	10.4383
						163.875	10.4383
						163.875	1.89877
						163	1.89877
						163	0
						163	1.89877
						164.75	1.89877
						164.75	1.48987
						164	1.48987
						164	0
						164	1.48987
						165.5	1.48987
						165.5	0.564131
						165	0.564131
						165	0
						165	0.564131
						166	0.564131
						166	0
						166	0.564131
						165.5	0.564131
						165.5	1.48987
						164.75	1.48987
						164.75	1.89877
						163.875	1.89877
						163.875	10.4383
						162.312	10.4383
						162.312	33.2392
						171.344	33.2392
						171.344	11.7704
						168.5	11.7704
						168.5	1.60999
						167.5	1.60999
						167.5	0.358413
						167	0.358413
						167	0
						167	0.358413
						168	0.358413
						168	0
						168	0.358413
						167.5	0.358413
						167.5	1.60999
						169.5	1.60999
						169.5	0.437857
						169	0.437857
						169	0
						169	0.437857
						170	0.437857
						170	0
						170	0.437857
						169.5	0.437857
						169.5	1.60999
						168.5	1.60999
						168.5	11.7704
						174.188	11.7704
						174.188	2.18367
						172.5	2.18367
						172.5	0.250279
						171.5	0.250279
						171.5	0.0412798
						171	0.0412798
						171	0
						171	0.0412798
						172	0.0412798
						172	0
						172	0.0412798
						171.5	0.0412798
						171.5	0.250279
						173.5	0.250279
						173.5	0.0708853
						173	0.0708853
						173	0
						173	0.0708853
						174	0.0708853
						174	0
						174	0.0708853
						173.5	0.0708853
						173.5	0.250279
						172.5	0.250279
						172.5	2.18367
						175.875	2.18367
						175.875	1.77117
						175	1.77117
						175	0
						175	1.77117
						176.75	1.77117
						176.75	0.425481
						176	0.425481
						176	0
						176	0.425481
						177.5	0.425481
						177.5	0.189566
						177	0.189566
						177	0
						177	0.189566
						178	0.189566
						178	0
						178	0.189566
						177.5	0.189566
						177.5	0.425481
						176.75	0.425481
						176.75	1.77117
						175.875	1.77117
						175.875	2.18367
						174.188	2.18367
						174.188	11.7704
						171.344	11.7704
						171.344	33.2392
						166.828	33.2392
						166.828	155.413
						205.605	155.413
						205.605	63.1046
						192.352	63.1046
						192.352	25.7433
						183.094	25.7433
						183.094	4.60342
						180.688	4.60342
						180.688	0.671791
						179.5	0.671791
						179.5	0.156742
						179	0.156742
						179	0
						179	0.156742
						180	0.156742
						180	0
						180	0.156742
						179.5	0.156742
						179.5	0.671791
						181.875	0.671791
						181.875	0.388741
						181	0.388741
						181	0
						181	0.388741
						182.75	0.388741
						182.75	0.120028
						182	0.120028
						182	0
						182	0.120028
						183.5	0.120028
						183.5	0.0159382
						183	0.0159382
						183	0
						183	0.0159382
						184	0.0159382
						184	0
						184	0.0159382
						183.5	0.0159382
						183.5	0.120028
						182.75	0.120028
						182.75	0.388741
						181.875	0.388741
						181.875	0.671791
						180.688	0.671791
						180.688	4.60342
						185.5	4.60342
						185.5	0.696576
						185	0.696576
						185	0
						185	0.696576
						186	0.696576
						186	0
						186	0.696576
						185.5	0.696576
						185.5	4.60342
						183.094	4.60342
						183.094	25.7433
						201.609	25.7433
						201.609	5.26334
						193.594	5.26334
						193.594	0.923349
						189.625	0.923349
						189.625	0.0909419
						187.75	0.0909419
						187.75	0.0140425
						187	0.0140425
						187	0
						187	0.0140425
						188.5	0.0140425
						188.5	0.00333503
						188	0.00333503
						188	0
						188	0.00333503
						189	0.00333503
						189	0
						189	0.00333503
						188.5	0.00333503
						188.5	0.0140425
						187.75	0.0140425
						187.75	0.0909419
						191.5	0.0909419
						191.5	0.0448171
						190.5	0.0448171
						190.5	0.00230195
						190	0.00230195
						190	0
						190	0.00230195
						191	0.00230195
						191	0
						191	0.00230195
						190.5	0.00230195
						190.5	0.0448171
						192.5	0.0448171
						192.5	0.00617718
						192	0.00617718
						192	0
						192	0.00617718
						193	0.00617718
						193	0
						193	0.00617718
						192.5	0.00617718
						192.5	0.0448171
						191.5	0.0448171
						191.5	0.0909419
						189.625	0.0909419
						189.625	0.923349
						197.562	0.923349
						197.562	0.625284
						194.875	0.625284
						194.875	0.0881966
						194	0.0881966
						194	0
						194	0.0881966
						195.75	0.0881966
						195.75	0.0410041
						195	0.0410041
						195	0
						195	0.0410041
						196.5	0.0410041
						196.5	0.00821943
						196	0.00821943
						196	0
						196	0.00821943
						197	0.00821943
						197	0
						197	0.00821943
						196.5	0.00821943
						196.5	0.0410041
						195.75	0.0410041
						195.75	0.0881966
						194.875	0.0881966
						194.875	0.625284
						200.25	0.625284
						200.25	0.207809
						198.75	0.207809
						198.75	0.0102807
						198	0.0102807
						198	0
						198	0.0102807
						199.5	0.0102807
						199.5	0.0050477
						199	0.0050477
						199	0
						199	0.0050477
						200	0.0050477
						200	0
						200	0.0050477
						199.5	0.0050477
						199.5	0.0102807
						198.75	0.0102807
						198.75	0.207809
						201.75	0.207809
						201.75	0.0220394
						201	0.0220394
						201	0
						201	0.0220394
						202.5	0.0220394
						202.5	0.0172137
						202	0.0172137
						202	0
						202	0.0172137
						203	0.0172137
						203	0
						203	0.0172137
						202.5	0.0172137
						202.5	0.0220394
						201.75	0.0220394
						201.75	0.207809
						200.25	0.207809
						200.25	0.625284
						197.562	0.625284
						197.562	0.923349
						193.594	0.923349
						193.594	5.26334
						209.625	5.26334
						209.625	2.26661
						206.625	2.26661
						206.625	0.175479
						204.75	0.175479
						204.75	0.0547547
						204	0.0547547
						204	0
						204	0.0547547
						205.5	0.0547547
						205.5	0.0168648
						205	0.0168648
						205	0
						205	0.0168648
						206	0.0168648
						206	0
						206	0.0168648
						205.5	0.0168648
						205.5	0.0547547
						204.75	0.0547547
						204.75	0.175479
						208.5	0.175479
						208.5	0.104455
						207.5	0.104455
						207.5	0.00500336
						207	0.00500336
						207	0
						207	0.00500336
						208	0.00500336
						208	0
						208	0.00500336
						207.5	0.00500336
						207.5	0.104455
						209.5	0.104455
						209.5	0.0184174
						209	0.0184174
						209	0
						209	0.0184174
						210	0.0184174
						210	0
						210	0.0184174
						209.5	0.0184174
						209.5	0.104455
						208.5	0.104455
						208.5	0.175479
						206.625	0.175479
						206.625	2.26661
						212.625	2.26661
						212.625	0.845524
						211.5	0.845524
						211.5	0.0837566
						211	0.0837566
						211	0
						211	0.0837566
						212	0.0837566
						212	0
						212	0.0837566
						211.5	0.0837566
						211.5	0.845524
						213.75	0.845524
						213.75	0.225745
						213	0.225745
						213	0
						213	0.225745
						214.5	0.225745
						214.5	0.0583867
						214	0.0583867
						214	0
						214	0.0583867
						215	0.0583867
						215	0
						215	0.0583867
						214.5	0.0583867
						214.5	0.225745
						213.75	0.225745
						213.75	0.845524
						212.625	0.845524
						212.625	2.26661
						209.625	2.26661
						209.625	5.26334
						201.609	5.26334
						201.609	25.7433
						192.352	25.7433
						192.352	63.1046
						218.859	63.1046
						218.859	31.8226
						216	31.8226
						216	0
						216	31.8226
						221.719	31.8226
						221.719	10.6455
						219.688	10.6455
						219.688	3.00607
						217.875	3.00607
						217.875	0.616039
						217	0.616039
						217	0
						217	0.616039
						218.75	0.616039
						218.75	0.227768
						218	0.227768
						218	0
						218	0.227768
						219.5	0.227768
						219.5	0.101967
						219	0.101967
						219	0
						219	0.101967
						220	0.101967
						220	0
						220	0.101967
						219.5	0.101967
						219.5	0.227768
						218.75	0.227768
						218.75	0.616039
						217.875	0.616039
						217.875	3.00607
						221.5	3.00607
						221.5	0.916396
						221	0.916396
						221	0
						221	0.916396
						222	0.916396
						222	0
						222	0.916396
						221.5	0.916396
						221.5	3.00607
						219.688	3.00607
						219.688	10.6455
						223.75	10.6455
						223.75	4.16878
						223	4.16878
						223	0
						223	4.16878
						224.5	4.16878
						224.5	0.536934
						224	0.536934
						224	0
						224	0.536934
						225	0.536934
						225	0
						225	0.536934
						224.5	0.536934
						224.5	4.16878
						223.75	4.16878
						223.75	10.6455
						221.719	10.6455
						221.719	31.8226
						218.859	31.8226
						218.859	63.1046
						205.605	63.1046
						205.605	155.413
						186.217	155.413
						186.217	313.142
						172.608	313.142
						172.608	613.299
						99.2482	613.299
						99.2482	1430.18
						350.741	1430.18
						350.741	756
						296.119	756
						296.119	171.158
						253.826	171.158
						253.826	46.9904
						236.188	46.9904
						236.188	12.7076
						229.031	12.7076
						229.031	0.982778
						226.75	0.982778
						226.75	0.103065
						226	0.103065
						226	0
						226	0.103065
						227.5	0.103065
						227.5	0.00719259
						227	0.00719259
						227	0
						227	0.00719259
						228	0.00719259
						228	0
						228	0.00719259
						227.5	0.00719259
						227.5	0.103065
						226.75	0.103065
						226.75	0.982778
						231.312	0.982778
						231.312	0.606454
						229.75	0.606454
						229.75	0.101355
						229	0.101355
						229	0
						229	0.101355
						230.5	0.101355
						230.5	0.016558
						230	0.016558
						230	0
						230	0.016558
						231	0.016558
						231	0
						231	0.016558
						230.5	0.016558
						230.5	0.101355
						229.75	0.101355
						229.75	0.606454
						232.875	0.606454
						232.875	0.113204
						232	0.113204
						232	0
						232	0.113204
						233.75	0.113204
						233.75	0.0446041
						233	0.0446041
						233	0
						233	0.0446041
						234.5	0.0446041
						234.5	0.00156799
						234	0.00156799
						234	0
						234	0.00156799
						235	0.00156799
						235	0
						235	0.00156799
						234.5	0.00156799
						234.5	0.0446041
						233.75	0.0446041
						233.75	0.113204
						232.875	0.113204
						232.875	0.606454
						231.312	0.606454
						231.312	0.982778
						229.031	0.982778
						229.031	12.7076
						243.344	12.7076
						243.344	3.19781
						239.688	3.19781
						239.688	0.590739
						237.625	0.590739
						237.625	0.0835055
						236.5	0.0835055
						236.5	0.0173701
						236	0.0173701
						236	0
						236	0.0173701
						237	0.0173701
						237	0
						237	0.0173701
						236.5	0.0173701
						236.5	0.0835055
						238.75	0.0835055
						238.75	0.0347219
						238	0.0347219
						238	0
						238	0.0347219
						239.5	0.0347219
						239.5	0.0159117
						239	0.0159117
						239	0
						239	0.0159117
						240	0.0159117
						240	0
						240	0.0159117
						239.5	0.0159117
						239.5	0.0347219
						238.75	0.0347219
						238.75	0.0835055
						237.625	0.0835055
						237.625	0.590739
						241.75	0.590739
						241.75	0.111913
						241	0.111913
						241	0
						241	0.111913
						242.5	0.111913
						242.5	0.002557
						242	0.002557
						242	0
						242	0.002557
						243	0.002557
						243	0
						243	0.002557
						242.5	0.002557
						242.5	0.111913
						241.75	0.111913
						241.75	0.590739
						239.688	0.590739
						239.688	3.19781
						247	3.19781
						247	1.24402
						244.5	1.24402
						244.5	0.110012
						244	0.110012
						244	0
						244	0.110012
						245	0.110012
						245	0
						245	0.110012
						244.5	0.110012
						244.5	1.24402
						249.5	1.24402
						249.5	0.873339
						247.5	0.873339
						247.5	0.179923
						246.5	0.179923
						246.5	0.0197914
						246	0.0197914
						246	0
						246	0.0197914
						247	0.0197914
						247	0
						247	0.0197914
						246.5	0.0197914
						246.5	0.179923
						248.5	0.179923
						248.5	0.0576965
						248	0.0576965
						248	0
						248	0.0576965
						249	0.0576965
						249	0
						249	0.0576965
						248.5	0.0576965
						248.5	0.179923
						247.5	0.179923
						247.5	0.873339
						251.5	0.873339
						251.5	0.183796
						250.5	0.183796
						250.5	0.0201001
						250	0.0201001
						250	0
						250	0.0201001
						251	0.0201001
						251	0
						251	0.0201001
						250.5	0.0201001
						250.5	0.183796
						252.5	0.183796
						252.5	0.0435946
						252	0.0435946
						252	0
						252	0.0435946
						253	0.0435946
						253	0
						253	0.0435946
						252.5	0.0435946
						252.5	0.183796
						251.5	0.183796
						251.5	0.873339
						249.5	0.873339
						249.5	1.24402
						247	1.24402
						247	3.19781
						243.344	3.19781
						243.344	12.7076
						236.188	12.7076
						236.188	46.9904
						271.465	46.9904
						271.465	13.4455
						259.75	13.4455
						259.75	1.63514
						255.25	1.63514
						255.25	0.308187
						254	0.308187
						254	0
						254	0.308187
						256.5	0.308187
						256.5	0.213891
						255.5	0.213891
						255.5	0.0305372
						255	0.0305372
						255	0
						255	0.0305372
						256	0.0305372
						256	0
						256	0.0305372
						255.5	0.0305372
						255.5	0.213891
						257.5	0.213891
						257.5	0.0627939
						257	0.0627939
						257	0
						257	0.0627939
						258	0.0627939
						258	0
						258	0.0627939
						257.5	0.0627939
						257.5	0.213891
						256.5	0.213891
						256.5	0.308187
						255.25	0.308187
						255.25	1.63514
						264.25	1.63514
						264.25	1.11897
						262	1.11897
						262	0.181657
						260.5	0.181657
						260.5	0.0495997
						259.5	0.0495997
						259.5	0.00487186
						259	0.00487186
						259	0
						259	0.00487186
						260	0.00487186
						260	0
						260	0.00487186
						259.5	0.00487186
						259.5	0.0495997
						261.5	0.0495997
						261.5	0.0134788
						261	0.0134788
						261	0
						261	0.0134788
						262	0.0134788
						262	0
						262	0.0134788
						261.5	0.0134788
						261.5	0.0495997
						260.5	0.0495997
						260.5	0.181657
						263.5	0.181657
						263.5	0.0637965
						263	0.0637965
						263	0
						263	0.0637965
						264	0.0637965
						264	0
						264	0.0637965
						263.5	0.0637965
						263.5	0.181657
						262	0.181657
						262	1.11897
						266.5	1.11897
						266.5	0.225972
						265.5	0.225972
						265.5	0.00616286
						265	0.00616286
						265	0
						265	0.00616286
						266	0.00616286
						266	0
						266	0.00616286
						265.5	0.00616286
						265.5	0.225972
						267.5	0.225972
						267.5	0.021814
						267	0.021814
						267	0
						267	0.021814
						268	0.021814
						268	0
						268	0.021814
						267.5	0.021814
						267.5	0.225972
						266.5	0.225972
						266.5	1.11897
						264.25	1.11897
						264.25	1.63514
						259.75	1.63514
						259.75	13.4455
						283.18	13.4455
						283.18	6.25627
						276.438	6.25627
						276.438	1.29186
						272.562	1.29186
						272.562	0.160727
						270.5	0.160727
						270.5	0.0394256
						269.5	0.0394256
						269.5	0.00227819
						269	0.00227819
						269	0
						269	0.00227819
						270	0.00227819
						270	0
						270	0.00227819
						269.5	0.00227819
						269.5	0.0394256
						271.5	0.0394256
						271.5	0.0102119
						271	0.0102119
						271	0
						271	0.0102119
						272	0.0102119
						272	0
						272	0.0102119
						271.5	0.0102119
						271.5	0.0394256
						270.5	0.0394256
						270.5	0.160727
						274.625	0.160727
						274.625	0.0568132
						273.5	0.0568132
						273.5	0.010744
						273	0.010744
						273	0
						273	0.010744
						274	0.010744
						274	0
						274	0.010744
						273.5	0.010744
						273.5	0.0568132
						275.75	0.0568132
						275.75	0.0167202
						275	0.0167202
						275	0
						275	0.0167202
						276.5	0.0167202
						276.5	0.00818628
						276	0.00818628
						276	0
						276	0.00818628
						277	0.00818628
						277	0
						277	0.00818628
						276.5	0.00818628
						276.5	0.0167202
						275.75	0.0167202
						275.75	0.0568132
						274.625	0.0568132
						274.625	0.160727
						272.562	0.160727
						272.562	1.29186
						280.312	1.29186
						280.312	0.30444
						278.75	0.30444
						278.75	0.0639995
						278	0.0639995
						278	0
						278	0.0639995
						279.5	0.0639995
						279.5	0.00583823
						279	0.00583823
						279	0
						279	0.00583823
						280	0.00583823
						280	0
						280	0.00583823
						279.5	0.00583823
						279.5	0.0639995
						278.75	0.0639995
						278.75	0.30444
						281.875	0.30444
						281.875	0.0999294
						281	0.0999294
						281	0
						281	0.0999294
						282.75	0.0999294
						282.75	0.0169905
						282	0.0169905
						282	0
						282	0.0169905
						283.5	0.0169905
						283.5	0.0141971
						283	0.0141971
						283	0
						283	0.0141971
						284	0.0141971
						284	0
						284	0.0141971
						283.5	0.0141971
						283.5	0.0169905
						282.75	0.0169905
						282.75	0.0999294
						281.875	0.0999294
						281.875	0.30444
						280.312	0.30444
						280.312	1.29186
						276.438	1.29186
						276.438	6.25627
						289.922	6.25627
						289.922	2.08986
						286.5	2.08986
						286.5	0.188489
						285.5	0.188489
						285.5	0.0395484
						285	0.0395484
						285	0
						285	0.0395484
						286	0.0395484
						286	0
						286	0.0395484
						285.5	0.0395484
						285.5	0.188489
						287.5	0.188489
[truncated: 1,494 more rows]

## Sheet: Heat maps_HID1
	d0	d8	d14
2019. 03. 02.	1	1	1
Usp9y	1	1	1
2410022M11Rik	1	1	1
Tspan11	1	1	1
Gata6	1	1	1
Gm9839	1	1	1
8030411F24Rik	1	1	1
Ccl21c	1	1	1
Fam170a	1	1	1
Gm4952	1	1	1
Ifna13	1	1	1
Mrgpra3	1	1	1
Olfr126	1	1	1
Olfr380	1	1	1
Olfr787	1	1	1
Rgs13	1	1	1
Slc2a7	1	1	1
Ube2dnl	1	1	1
Gpr128	1	1	1
Cdkn2c	1	1	1
Sel1l3	1	1	1
AW011738	1	1	1
Gpr77	1	1	1
Csmd1	1	1	1
Gck	1	1	1
Pkib	1	1	1
Shf	1	1	1
Gm10374	1	1	1
Trpv2	1	1	1
Ache	1	1	1
Mab21l2	1	1	1
Sncb	1	1	1
Tmem30c	1	1	1
Pgap1	1	1	1
Prkcdbp	1	1	1
Wdr16	1	1	1
Zxda	1	1	1
Ager	1	1	1
Tab1	1	1	1
Nxnl2	1	1	1
Susd3	1	1	1
Vnn1	1	1	1
Drd3	1	1	1
Fbxl8	1	1	1
Gm962	1	1	1
Sema3f	1	1	1
Cebpb	1	1	1
Spata2L	1	1	1
Dusp15	1	1	1
Gm5531	1	1	1
A4galt	1	1	1
A930038C07Rik	1	1	1
Gm10067	1	1	1
Rrh	1	1	1
Rgl3	1	1	1
2010107G12Rik	1	1	1
Chrna2	1	1	1
Gabrg2	1	1	1
Olr1	1	1	1
Gm10775	1	1	1
Irf4	1	1	1
Capns2	1	1	1
Stac3	1	1	1
Clec2i	1	1	1
Epor	1	1	1
Tg	1	1	1
Irx4	1	1	1
Hapln1	1	1	1
Pkp1	1	1	1
Fli1	1	1	1
Plekhh3	1	1	1
Osr1	1	1	1
E030010A14Rik	1	1	1
Prdx6-ps2	1	1	1
Me3	1	1	1
Fmod	1	1	1
Gabbr2	1	1	1
Wnt7a	1	1	1
Vmn1r63	1	1	1
V1rd18 V1rd19	1	1	1
Tmem217	1	1	1
Tas2r139	1	1	1
Svs4	1	1	1
Rhbg	1	1	1
Olfr207 Olfr208 Olfr209	1	1	1
Klk5	1	1	1
Gm2933	1	1	1
1700014N06Rik	1	1	1
4921528I01Rik	1	1	1
4930438A08Rik	1	1	1
4933409K07Rik Gm5859	1	1	1
Ace3	1	1	1
Astx2	1	1	1
Bambi-ps1	1	1	1
Ccl19-ps1	1	1	1
Clec4b2	1	1	1
Cylc1	1	1	1
Cypt3	1	1	1
Defb39	1	1	1
E030019B06Rik	1	1	1
Expi	1	1	1
Gm10472	1	1	1
Gm10857	1	1	1
Gm13084	1	1	1
Gm5635	1	1	1
Gm606	1	1	1
Gsta2	1	1	1
Hspe1-ps4	1	1	1
Kir3dl2	1	1	1
Mup-ps22	1	1	1
Mup19	1	1	1
Olfr1130	1	1	1
Olfr1509	1	1	1
Olfr366	1	1	1
Olfr513	1	1	1
Olfr632	1	1	1
Olfr837	1	1	1
Olfr955	1	1	1
Pcdhb6	1	1	1
Rhox2e	1	1	1
Slxl1	1	1	1
Fam57b	1	1	1
4921539E11Rik	1	1	1
Olfr114	1	1	1
6030452D12Rik	1	1	1
Epgn	1	1	1
Olfr898	1	1	1
Aqp7	1	1	1
Dupd1	1	1	1
Akr1b7	1	1	1
Atp10b	1	1	1
Olfr635	1	1	1
Slfn14-ps	1	1	1
Prkg1	1	1	1
6330409D20Rik	1	1	1
Lzts2	1	1	1
Sla	1	1	1
Csmd3	1	1	1
Cyp2r1	1	1	1
Olfr881	1	1	1
Cdh8	1	1	1
Fbln7	1	1	1
Serpina3n	1	1	1
Bglap-rs1	1	1	1
Sez6l	1	1	1
Chsy3	1	1	1
Tmem145	1	1	1
A230052G05Rik	1	1	1
Slc2a2	1	1	1
Iqca	1	1	1
Pappa2	1	1	1
Dnase1l3	1	1	1
Gm10734	1	1	1
Chst7	1	1	1
Serpinc1	1	1	1
Asb10	1	1	1
6330403L08Rik	1	1	1
Cabp7	1	1	1
Hp	1	1	1
Slc24a3	1	1	1
Fhdc1	1	1	1
Dfnb59	1	1	1
Arl9	1	1	1
Zfp133-ps	1	1	1
Fndc8	1	1	1
Slc6a2	1	1	1
Lrrn2	1	1	1
A930005I04Rik	1	1	1
Kcna1	1	1	1
Hoxd9	1	1	1
Upk1b	1	1	1
Frzb	1	1	1
Col4a3	1	1	1
Hsd3b1	1	1	1
Ugt1a6b	1	1	1
Mylk3	1	1	1
Trim30	1	1	1
Agbl2	1	1	1
Bag2	1	1	1
Msra	1	1	1
Ap2s1	1	1	1
Ikzf2	1	1	1
Krt17	1	1	1
Tnni1	1	1	1
Gbp6 Gbp7	1	1	1
Map3k8	1	1	1
Il17re	1	1	1
Unc13c	1	1	1
Rhbdf1	1	1	1
Ephb1	1	1	1
2310028H24Rik	1	1	1
Gm10791	1	1	1
Prima1	1	1	1
Sdk1	1	1	1
Adcy4	1	1	1
1700088E04Rik	1	1	1
Arhgap6	1	1	1
Ccdc74a	1	1	1
Ugt1a1	1	1	1
Kcnab2	1	1	1
St8sia2	1	1	1
Slc38a8	1	1	1
4933432B09Rik	1	1	1
Tmem86a	1	1	1
Cadm4	1	1	1
Fa2h	1	1	1
Amelx	1	1	1
Emid2	1	1	1
Pde6h	1	1	1
Fam5c	1	1	1
Mdga2	1	1	1
Gm6899	1	1	1
Gpr20	1	1	1
Tspan1	1	1	1
Impg1	1	1	1
Rarb	1	1	1
Gm10373	1	1	1
Kcnn3	1	1	1
Slc5a12	1	1	1
Abtb1	1	1	1
4933427E11Rik	1	1	1
5730508B09Rik	1	1	1
Duxbl	1	1	1
Slco2b1	1	1	1
Sema3g	1	1	1
Cmah	1	1	1
Tmem184a	1	1	1
Fam174b	1	1	1
Adam8	1	1	1
Gm5607	1	1	1
Agap2	1	1	1
Efcab3	1	1	1
Nhlh1	1	1	1
Lmtk3	1	1	1
Larp6	1	1	1
Fabp7	1	1	1
9930023K05Rik	1	1	1
Npn2	1	1	1
Abca17	1	1	1
Gm10113	1	1	1
Sspo	1	1	1
Hoxa11	1	1	1
Tmem205	1	1	1
Hist1h3b	1	1	1
Vwce	1	1	1
Vwa5b2	1	1	1
Myo15	1	1	1
Slc7a14	1	1	1
Rph3al	1	1	1
Asb15	1	1	1
4930451C15Rik	1	1	1
Phxr4	1	1	1
Siglec1	1	1	1
Gabrq	1	1	1
6030419C18Rik	1	1	1
Acmsd	1	1	1
4930579K19Rik	1	1	1
Osmr	1	1	1
1700056E22Rik	1	1	1
Gpr83	1	1	1
Krt20	1	1	1
Ptcra	1	1	1
Rab9b	1	1	1
Il15ra	1	1	1
Pln	1	1	1
Rptn	1	1	1
Macrod1	1	1	1
Gm10305	1	1	1
Cpne7	1	1	1
Gad2	1	1	1
Cntnap5a	1	1	1
Slc5a7	1	1	1
Xlr4a	1	1	1
Clec11a	1	1	1
Dach2	1	1	1
Hrasls	1	1	1
S100a16	1	1	1
Nfasc	1	1	1
Tle2	1	1	1
Calcr	1	1	1
Fmo5	1	1	1
Mdh1b	1	1	1
Ankrd5	1	1	1
Mamdc2	1	1	1
Car7	1	1	1
Gm428	1	1	1
Hist1h2ah	1	1	1
Olfr118	1	1	1
Olfr262	1	1	1
Gpr161	1	1	1
Lrriq3	1	1	1
BC061237	1	1	1
Ppp1r3d	1	1	1
Ube2l6	1	1	1
Pdzd7	1	1	1
Slc44a5	1	1	1
Gm9802	1	1	1
Disp2	1	1	1
Ptpn18	1	1	1
Wee2	1	1	1
Srpx	1	1	1
Rnf180	1	1	1
4921504E06Rik	1	1	1
Fkbp6	1	1	1
Gpr111	1	1	1
Mlc1	1	1	1
Pramef17	1	1	1
Slc6a4	1	1	1
Sox5	1	1	1
Cadm3	1	1	1
Aipl1	1	1	1
Ak5	1	1	1
Ebf3	1	1	1
Gm5797	1	1	1
Lrrc3b	1	1	1
4930533K18Rik	1	1	1
Tnfrsf8	1	1	1
Tmem81	1	1	1
Sec16b	1	1	1
Nr2f6	1	1	1
Siglecg	1	1	1
Gm2382	1	1	1
Col4a4	1	1	1
2610042L04Rik Gm3164 Gm3642	1	1	1
Lbp	1	1	1
Col22a1	1	1	1
Acvrl1	1	1	1
Lrrc37a	1	1	1
Olfr1397-ps1	1	1	1
Akap6	1	1	1
B430306N03Rik	1	1	1
Spon2	1	1	1
BC031353	1	1	1
Trim12	1	1	1
P2rx5	1	1	1
Dgkg	1	1	1
Hist1h2ag	1	1	1
Cygb	1	1	1
Crip1	1	1	1
Chrne	1	1	1
Mageb4	1	1	1
Ccna1	1	1	1
Chi3l1	1	1	1
Pik3cg	1	1	1
Frmpd1	1	1	1
Vsig1	1	1	1
Gria1	1	1	1
Aox4	1	1	1
Gp49a	1	1	1
Lyrm7	1	1	1
Gpsm3	1	1	1
Ptprc	1	1	1
Angptl7	1	1	1
Cyp46a1	1	1	1
Esrrg	1	1	1
Sntg1	1	1	1
Srgn	1	1	1
C8g	1	1	1
A2m	1	1	1
Jph2	1	1	1
Lpcat2	1	1	1
Sirt4	1	1	1
Rhobtb1	1	1	1
2410076I21Rik	1	1	1
0610040J01Rik	1	1	1
Klhdc7a	1	1	1
Ikzf1	1	1	1
Lgals4	1	1	1
4933433C11Rik	1	1	1
Dnase1l1	1	1	1
Lmod3	1	1	1
H2-Ke6	1	1	1
Defb30	1	1	1
1700007E06Rik	1	1	1
Foxp2	1	1	1
Tbc1d30	1	1	1
Ptges2	1	1	1
Irf8	1	1	1
H2afy3	1	1	1
Ror2	1	1	1
Dcst1	1	1	1
Trpm2	1	1	1
1700048O20Rik	1	1	1
Slc11a1	1	1	1
Cwh43	1	1	1
Gpr85	1	1	1
Csgalnact1	1	1	1
Lcp2	1	1	1
Ednra	1	1	1
Ccnb3	1	1	1
Mgat5b	1	1	1
Unc93b1	1	1	1
Luzp4	1	1	1
Gm10439	1	1	1
Pramel3	1	1	1
Tmem53	1	1	1
Tmc1	1	1	1
Ms4a15	1	1	1
Cblc	1	1	1
Pramel5	1	1	1
Nr1i2	1	1	1
Cd79a	1	1	1
H2-DMb1	1	1	1
Olfr665	1	1	1
Neu4	1	1	1
Trim38	1	1	1
4933406P04Rik	1	1	1
Tpbpa	1	1	1
Fxyd2	1	1	1
B430305J03Rik	1	1	1
Hoxb13	1	1	1
A330017A19Rik	1	1	1
Prss38	1	1	1
A330070K13Rik	1	1	1
Gm10277	1	1	1
Mrap	1	1	1
Olfr891	1	1	1
Xlr	1	1	1
Pgr	1	1	1
Ephx4	1	1	1
9530008L14Rik	1	1	1
1700001E04Rik Gm1973	1	1	1
Dyrk4	1	1	1
Tmem117	1	1	1
Myt1l	1	1	1
Pla2g2e	1	1	1
Olfr57	1	1	1
Apol7a	1	1	1
Ngb	1	1	1
Sdr9c7	1	1	1
Tph1	1	1	1
Cd244	1	1	1
BC049715	1	1	1
Accn4	1	1	1
Oca2	1	1	1
Epsti1	1	1	1
Ptpn5	1	1	1
Pllp	1	1	1
F730035P03Rik	1	1	1
Gm1123	1	1	1
Olfr1265	1	1	1
Rps6kl1	1	1	1
Slc6a5	1	1	1
Fam5b	1	1	1
Il1rl2	1	1	1
1700019B03Rik	1	1	1
Zfp536	1	1	1
Cyp4f39	1	1	1
Tdpoz4	1	1	1
Fam26f	1	1	1
Ky	1	1	1
4932418E24Rik	1	1	1
1700029F12Rik	1	1	1
Slc7a15	1	1	1
Gpr156	1	1	1
9330175E14Rik	1	1	1
Baalc	1	1	1
Oit1	1	1	1
Cd164l2	1	1	1
1700029H14Rik	1	1	1
D930020B18Rik	1	1	1
BC018465	1	1	1
Defb13	1	1	1
Slc45a1	1	1	1
4930505A04Rik	1	1	1
2210010C04Rik	1	1	1
Gp5	1	1	1
4930519G04Rik	1	1	1
Gnat3	1	1	1
Tpm3-rs2	1	1	1
Gm10440	1	1	1
Timp4	1	1	1
Lmo1	1	1	1
5430419D17Rik	1	1	1
H2-Eb1	1	1	1
Akr1c21	1	1	1
Tmem59l	1	1	1
Tcfap2e	1	1	1
BC030870	1	1	1
Slc10a4	1	1	1
Oxtr	1	1	1
Odf3l1	1	1	1
Endou	1	1	1
A730020M07Rik	1	1	1
Espnl	1	1	1
Fam19a3	1	1	1
Rxfp2	1	1	1
Syt16	1	1	1
Slfnl1	1	1	1
5330437I02Rik	1	1	1
Slc32a1	1	1	1
Slc17a2	1	1	1
Stard6	1	1	1
Guca1a	1	1	1
Cfi	1	1	1
Cd22	1	1	1
Pacrg	1	1	1

## Sheet: Heat maps_HID2
1.75	54231.1					179.578	12376.5
1	54231.1					22.6265	12376.5
1	0					22.6265	104.503
1	54231.1					8.37793	104.503
2.5	54231.1					8.37793	30.5412
2.5	17764.5					3.125	30.5412
2	17764.5					3.125	4.55708
2	0					1.75	4.55708
2	17764.5					1.75	0.67597
3	17764.5					1	0.67597
3	0					1	0
3	17764.5					1	0.67597
2.5	17764.5					2.5	0.67597
2.5	54231.1					2.5	0.384582
1.75	54231.1					2	0.384582
						2	0
						2	0.384582
						3	0.384582
						3	0
						3	0.384582
						2.5	0.384582
						2.5	0.67597
						1.75	0.67597
						1.75	4.55708
						4.5	4.55708
						4.5	1.46442
						4	1.46442
						4	0
						4	1.46442
						5	1.46442
						5	0
						5	1.46442
						4.5	1.46442
						4.5	4.55708
						3.125	4.55708
						3.125	30.5412
						13.6309	30.5412
						13.6309	21.9161
						7.37109	21.9161
						7.37109	3.25719
						6	3.25719
						6	0
						6	3.25719
						8.74219	3.25719
						8.74219	0.377293
						7.5	0.377293
						7.5	0.0255223
						7	0.0255223
						7	0
						7	0.0255223
						8	0.0255223
						8	0
						8	0.0255223
						7.5	0.0255223
						7.5	0.377293
						9.98438	0.377293
						9.98438	0.278231
						9	0.278231
						9	0
						9	0.278231
						10.9688	0.278231
						10.9688	0.000402031
						10	0.000402031
						10	0
						10	0.000402031
						11.9375	0.000402031
						11.9375	0
						11	0
						11	0
						11	0
						12.875	0
						12.875	0
						12	0
						12	0
						12	0
						13.75	0
						13.75	0
						13	0
						13	0
						13	0
						14.5	0
						14.5	0
						14	0
						14	0
						14	0
						15	0
						15	0
						15	0
						14.5	0
						14.5	0
						13.75	0
						13.75	0
						12.875	0
						12.875	0
						11.9375	0
						11.9375	0.000402031
						10.9688	0.000402031
						10.9688	0.278231
						9.98438	0.278231
						9.98438	0.377293
						8.74219	0.377293
						8.74219	3.25719
						7.37109	3.25719
						7.37109	21.9161
						19.8906	21.9161
						19.8906	5.15882
						17.5	5.15882
						17.5	0.894563
						16.5	0.894563
						16.5	0.00182205
						16	0.00182205
						16	0
						16	0.00182205
						17	0.00182205
						17	0
						17	0.00182205
						16.5	0.00182205
						16.5	0.894563
						18.5	0.894563
						18.5	0.163017
						18	0.163017
						18	0
						18	0.163017
						19	0.163017
						19	0
						19	0.163017
						18.5	0.163017
						18.5	0.894563
						17.5	0.894563
						17.5	5.15882
						22.2812	5.15882
						22.2812	2.38167
						20.5	2.38167
						20.5	0.00920252
						20	0.00920252
						20	0
						20	0.00920252
						21	0.00920252
						21	0
						21	0.00920252
						20.5	0.00920252
						20.5	2.38167
						24.0625	2.38167
						24.0625	0.485919
						22	0.485919
						22	0
						22	0.485919
						26.125	0.485919
						26.125	0.216779
						24.5	0.216779
						24.5	0.0670528
						23.5	0.0670528
						23.5	0.0140881
						23	0.0140881
						23	0
						23	0.0140881
						24	0.0140881
						24	0
						24	0.0140881
						23.5	0.0140881
						23.5	0.0670528
						25.5	0.0670528
						25.5	0.01671
						25	0.01671
						25	0
						25	0.01671
						26	0.01671
						26	0
						26	0.01671
						25.5	0.01671
						25.5	0.0670528
						24.5	0.0670528
						24.5	0.216779
						27.75	0.216779
						27.75	0.172819
						27	0.172819
						27	0
						27	0.172819
						28.5	0.172819
						28.5	0.00309316
						28	0.00309316
						28	0
						28	0.00309316
						29	0.00309316
						29	0
						29	0.00309316
						28.5	0.00309316
						28.5	0.172819
						27.75	0.172819
						27.75	0.216779
						26.125	0.216779
						26.125	0.485919
						24.0625	0.485919
						24.0625	2.38167
						22.2812	2.38167
						22.2812	5.15882
						19.8906	5.15882
						19.8906	21.9161
						13.6309	21.9161
						13.6309	30.5412
						8.37793	30.5412
						8.37793	104.503
						36.875	104.503
						36.875	66.7748
						30.9375	66.7748
						30.9375	13.302
						30	13.302
						30	0
						30	13.302
						31.875	13.302
						31.875	4.79483
						31	4.79483
						31	0
						31	4.79483
						32.75	4.79483
						32.75	2.32683
						32	2.32683
						32	0
						32	2.32683
						33.5	2.32683
						33.5	1.63334
						33	1.63334
						33	0
						33	1.63334
						34	1.63334
						34	0
						34	1.63334
						33.5	1.63334
						33.5	2.32683
						32.75	2.32683
						32.75	4.79483
						31.875	4.79483
						31.875	13.302
						30.9375	13.302
						30.9375	66.7748
						42.8125	66.7748
						42.8125	26.9452
						35.875	26.9452
						35.875	1.59119
						35	1.59119
						35	0
						35	1.59119
						36.75	1.59119
						36.75	0.585542
						36	0.585542
						36	0
						36	0.585542
						37.5	0.585542
						37.5	0.136603
						37	0.136603
						37	0
						37	0.136603
						38	0.136603
						38	0
						38	0.136603
						37.5	0.136603
						37.5	0.585542
						36.75	0.585542
						36.75	1.59119
						35.875	1.59119
						35.875	26.9452
						49.75	26.9452
						49.75	15.3127
						44.4375	15.3127
						44.4375	4.31106
						42.125	4.31106
						42.125	0.543671
						40.5	0.543671
						40.5	0.0341603
						39.5	0.0341603
						39.5	0.00156804
						39	0.00156804
						39	0
						39	0.00156804
						40	0.00156804
						40	0
						40	0.00156804
						39.5	0.00156804
						39.5	0.0341603
						41.5	0.0341603
						41.5	0.0102896
						41	0.0102896
						41	0
						41	0.0102896
						42	0.0102896
						42	0
						42	0.0102896
						41.5	0.0102896
						41.5	0.0341603
						40.5	0.0341603
						40.5	0.543671
						43.75	0.543671
						43.75	0.229702
						43	0.229702
						43	0
						43	0.229702
						44.5	0.229702
						44.5	0.0716844
						44	0.0716844
						44	0
						44	0.0716844
						45	0.0716844
						45	0
						45	0.0716844
						44.5	0.0716844
						44.5	0.229702
						43.75	0.229702
						43.75	0.543671
						42.125	0.543671
						42.125	4.31106
						46.75	4.31106
						46.75	0.96824
						46	0.96824
						46	0
						46	0.96824
						47.5	0.96824
						47.5	0.111998
						47	0.111998
						47	0
						47	0.111998
						48	0.111998
						48	0
						48	0.111998
						47.5	0.111998
						47.5	0.96824
						46.75	0.96824
						46.75	4.31106
						44.4375	4.31106
						44.4375	15.3127
						55.0625	15.3127
						55.0625	8.12718
						52.125	8.12718
						52.125	0.423538
						50.5	0.423538
						50.5	0.136416
						49.5	0.136416
						49.5	0.00580046
						49	0.00580046
						49	0
						49	0.00580046
						50	0.00580046
						50	0
						50	0.00580046
						49.5	0.00580046
						49.5	0.136416
						51.5	0.136416
						51.5	0.061249
						51	0.061249
						51	0
						51	0.061249
						52	0.061249
						52	0
						52	0.061249
						51.5	0.061249
						51.5	0.136416
						50.5	0.136416
						50.5	0.423538
						53.75	0.423538
						53.75	0.158682
						53	0.158682
						53	0
						53	0.158682
						54.5	0.158682
						54.5	0.0205137
						54	0.0205137
						54	0
						54	0.0205137
						55	0.0205137
						55	0
						55	0.0205137
						54.5	0.0205137
						54.5	0.158682
						53.75	0.158682
						53.75	0.423538
						52.125	0.423538
						52.125	8.12718
						58	8.12718
						58	1.32517
						56.5	1.32517
						56.5	0.181183
						56	0.181183
						56	0
						56	0.181183
						57	0.181183
						57	0
						57	0.181183
						56.5	0.181183
						56.5	1.32517
						59.5	1.32517
						59.5	0.584702
						58.5	0.584702
						58.5	0.0671086
						58	0.0671086
						58	0
						58	0.0671086
						59	0.0671086
						59	0
						59	0.0671086
						58.5	0.0671086
						58.5	0.584702
						60.5	0.584702
						60.5	0.129804
						60	0.129804
						60	0
						60	0.129804
						61	0.129804
						61	0
						61	0.129804
						60.5	0.129804
						60.5	0.584702
						59.5	0.584702
						59.5	1.32517
						58	1.32517
						58	8.12718
						55.0625	8.12718
						55.0625	15.3127
						49.75	15.3127
						49.75	26.9452
						42.8125	26.9452
						42.8125	66.7748
						36.875	66.7748
						36.875	104.503
						22.6265	104.503
						22.6265	12376.5
						336.53	12376.5
						336.53	7770.6
						226.985	7770.6
						226.985	348.969
						150.525	348.969
						150.525	134
						121.191	134
						121.191	54.819
						103.374	54.819
						103.374	7.5912
						90.373	7.5912
						90.373	0.684112
						78.875	0.684112
						78.875	0.0608492
						63	0.0608492
						63	0.000417966
						62	0.000417966
						62	0
						62	0.000417966
						64	0.000417966
						64	0
						63	0
						63	0
						63	0
						65	0
						65	0
						64	0
						64	0
						64	0
						66	0
						66	0
						65	0
						65	0
						65	0
						67	0
						67	0
						66	0
						66	0
						66	0
						68	0
						68	0
						67	0
						67	0
						67	0
						69	0
						69	0
						68	0
						68	0
						68	0
						70	0
						70	0
						69	0
						69	0
						69	0
						71	0
						71	0
						70	0
						70	0
						70	0
						72	0
						72	0
						71	0
						71	0
						71	0
						73	0
						73	0
						72	0
						72	0
						72	0
						74	0
						74	0
						73	0
						73	0
						73	0
						75	0
						75	0
						74	0
						74	0
						74	0
						76	0
						76	0
						75	0
						75	0
						75	0
						77	0
						77	0
						76	0
						76	0
						76	0
						78	0
						78	0
						77	0
						77	0
						77	0
						79	0
						79	0
						78	0
						78	0
						78	0
						79.9999	0
						79.9999	0
						79	0
						79	0
						79	0
						80.9999	0
						80.9999	0
						80	0
						80	0
						80	0
						81.9998	0
						81.9998	0
						81	0
						81	0
						81	0
						82.9995	0
						82.9995	0
						82	0
						82	0
						82	0
						83.999	0
						83.999	0
						83	0
						83	0
						83	0
						84.998	0
						84.998	0
						84	0
						84	0
						84	0
						85.9961	0
						85.9961	0
						85	0
						85	0
						85	0
						86.9922	0
						86.9922	0
						86	0
						86	0
						86	0
						87.9844	0
						87.9844	0
						87	0
						87	0
						87	0
						88.9688	0
						88.9688	0
						88	0
						88	0
						88	0
						89.9375	0
						89.9375	0
						89	0
						89	0
						89	0
						90.875	0
						90.875	0
						90	0
						90	0
						90	0
						91.75	0
						91.75	0
						91	0
						91	0
						91	0
						92.5	0
						92.5	0
						92	0
						92	0
						92	0
						93	0
						93	0
						93	0
						92.5	0
						92.5	0
						91.75	0
						91.75	0
						90.875	0
						90.875	0
						89.9375	0
						89.9375	0
						88.9688	0
						88.9688	0
						87.9844	0
						87.9844	0
						86.9922	0
						86.9922	0
						85.9961	0
						85.9961	0
						84.998	0
						84.998	0
						83.999	0
						83.999	0
						82.9995	0
						82.9995	0
						81.9998	0
						81.9998	0
						80.9999	0
						80.9999	0
						79.9999	0
						79.9999	0
						79	0
						79	0
						78	0
						78	0
						77	0
						77	0
						76	0
						76	0
						75	0
						75	0
						74	0
						74	0
						73	0
						73	0
						72	0
						72	0
						71	0
						71	0
						70	0
						70	0
						69	0
						69	0
						68	0
						68	0
						67	0
						67	0
						66	0
						66	0
						65	0
						65	0
						64	0
						64	0.000417966
						63	0.000417966
						63	0.0608492
						94.75	0.0608492
						94.75	0.0127951
						94	0.0127951
						94	0
						94	0.0127951
						95.5	0.0127951
						95.5	0.0008256
						95	0.0008256
						95	0
						95	0.0008256
						96	0.0008256
						96	0
						96	0.0008256
						95.5	0.0008256
						95.5	0.0127951
						94.75	0.0127951
						94.75	0.0608492
						78.875	0.0608492
						78.875	0.684112
						101.871	0.684112
						101.871	0.0951098
						97.9922	0.0951098
						97.9922	0.0136544
						97	0.0136544
						97	0
						97	0.0136544
						98.9844	0.0136544
						98.9844	0.000390637
						98	0.000390637
						98	0
						98	0.000390637
						99.9688	0.000390637
						99.9688	0
						99	0
						99	0
						99	0
						100.938	0
						100.938	0
						100	0
						100	0
						100	0
						101.875	0
						101.875	0
						101	0
						101	0
						101	0
						102.75	0
						102.75	0
						102	0
						102	0
						102	0
						103.5	0
						103.5	0
						103	0
						103	0
						103	0
						104	0
						104	0
						104	0
						103.5	0
						103.5	0
						102.75	0
						102.75	0
						101.875	0
						101.875	0
						100.938	0
						100.938	0
						99.9688	0
						99.9688	0.000390637
						98.9844	0.000390637
						98.9844	0.0136544
						97.9922	0.0136544
						97.9922	0.0951098
						105.75	0.0951098
						105.75	0.0193496
						105	0.0193496
						105	0
						105	0.0193496
						106.5	0.0193496
						106.5	0
						106	0
						106	0
						106	0
						107	0
						107	0
						107	0
						106.5	0
						106.5	0.0193496
						105.75	0.0193496
						105.75	0.0951098
						101.871	0.0951098
						101.871	0.684112
						90.373	0.684112
						90.373	7.5912
						116.375	7.5912
						116.375	1.72335
						110.844	1.72335
						110.844	0.207495
						108.5	0.207495
						108.5	0.0556983
						108	0.0556983
						108	0
						108	0.0556983
						109	0.0556983
						109	0
						109	0.0556983
						108.5	0.0556983
						108.5	0.207495
						113.188	0.207495
						113.188	0.132381
						111.5	0.132381
						111.5	0.00739512
						110.5	0.00739512
						110.5	0
						110	0
						110	0
						110	0
						111	0
						111	0
						111	0
						110.5	0
						110.5	0.00739512
						112.5	0.00739512
						112.5	0
						112	0
						112	0
						112	0
						113	0
						113	0
						113	0
						112.5	0
						112.5	0.00739512
						111.5	0.00739512
						111.5	0.132381
						114.875	0.132381
						114.875	0.0334145
						114	0.0334145
						114	0
						114	0.0334145
						115.75	0.0334145
						115.75	0.00448851
						115	0.00448851
						115	0
						115	0.00448851
						116.5	0.00448851
						116.5	0
						116	0
						116	0
						116	0
						117	0
						117	0
						117	0
						116.5	0
						116.5	0.00448851
						115.75	0.00448851
						115.75	0.0334145
						114.875	0.0334145
						114.875	0.132381
						113.188	0.132381
						113.188	0.207495
						110.844	0.207495
						110.844	1.72335
						121.906	1.72335
						121.906	0.344669
						119.5	0.344669
						119.5	0.0350189
						118.5	0.0350189
						118.5	0.00462312
						118	0.00462312
						118	0
						118	0.00462312
						119	0.00462312
						119	0
						119	0.00462312
						118.5	0.00462312
						118.5	0.0350189
						120.5	0.0350189
						120.5	0.00587553
						120	0.00587553
						120	0
						120	0.00587553
						121	0.00587553
						121	0
						121	0.00587553
						120.5	0.00587553
						120.5	0.0350189
						119.5	0.0350189
						119.5	0.344669
						124.312	0.344669
						124.312	0.190065
						122.75	0.190065
						122.75	0.0256334
						122	0.0256334
						122	0
						122	0.0256334
						123.5	0.0256334
						123.5	0.00922069
						123	0.00922069
						123	0
						123	0.00922069
						124	0.00922069
						124	0
						124	0.00922069
						123.5	0.00922069
						123.5	0.0256334
						122.75	0.0256334
						122.75	0.190065
						125.875	0.190065
						125.875	0.0323861
						125	0.0323861
						125	0
						125	0.0323861
						126.75	0.0323861
						126.75	0.00690725
						126	0.00690725
						126	0
						126	0.00690725
						127.5	0.00690725
						127.5	0.000712234
						127	0.000712234
						127	0
						127	0.000712234
						128	0.000712234
						128	0
						128	0.000712234
						127.5	0.000712234
						127.5	0.00690725
						126.75	0.00690725
						126.75	0.0323861
						125.875	0.0323861
						125.875	0.190065
						124.312	0.190065
						124.312	0.344669
						121.906	0.344669
						121.906	1.72335
						116.375	1.72335
						116.375	7.5912
						103.374	7.5912
						103.374	54.819
						139.008	54.819
						139.008	16.323
						131.312	16.323
						131.312	2.83571
						129.75	2.83571
						129.75	0.208124
						129	0.208124
						129	0
						129	0.208124
						130.5	0.208124
						130.5	0.171162
						130	0.171162
						130	0
						130	0.171162
						131	0.171162
						131	0
						131	0.171162
						130.5	0.171162
						130.5	0.208124
						129.75	0.208124
						129.75	2.83571
						132.875	2.83571
						132.875	0.702285
						132	0.702285
						132	0
						132	0.702285
						133.75	0.702285
						133.75	0.252778
						133	0.252778
						133	0
						133	0.252778
						134.5	0.252778
						134.5	0.0422228
						134	0.0422228
						134	0
						134	0.0422228
						135	0.0422228
						135	0
						135	0.0422228
						134.5	0.0422228
						134.5	0.252778
						133.75	0.252778
						133.75	0.702285
						132.875	0.702285
						132.875	2.83571
						131.312	2.83571
						131.312	16.323
						146.703	16.323
						146.703	12.6902
						140.625	12.6902
						140.625	1.41197
						138.125	1.41197
						138.125	0.294448
						136.75	0.294448
						136.75	0.0326514
						136	0.0326514
						136	0
						136	0.0326514
						137.5	0.0326514
						137.5	0.0186538
						137	0.0186538
						137	0
						137	0.0186538
						138	0.0186538
						138	0
						138	0.0186538
						137.5	0.0186538
						137.5	0.0326514
						136.75	0.0326514
						136.75	0.294448
						139.5	0.294448
						139.5	0.0716287
						139	0.0716287
						139	0
						139	0.0716287
						140	0.0716287
						140	0
						140	0.0716287
						139.5	0.0716287
						139.5	0.294448
						138.125	0.294448
						138.125	1.41197
						143.125	1.41197
						143.125	0.818981
						141.75	0.818981
						141.75	0.0502725
						141	0.0502725
						141	0
						141	0.0502725
						142.5	0.0502725
						142.5	0.0265869
						142	0.0265869
						142	0
						142	0.0265869
						143	0.0265869
						143	0
						143	0.0265869
						142.5	0.0265869
						142.5	0.0502725
						141.75	0.0502725
						141.75	0.818981
						144.5	0.818981
						144.5	0.147703
						144	0.147703
						144	0
						144	0.147703
						145	0.147703
						145	0
						145	0.147703
						144.5	0.147703
						144.5	0.818981
						143.125	0.818981
						143.125	1.41197
						140.625	1.41197
						140.625	12.6902
						152.781	12.6902
						152.781	1.98202
						148.656	1.98202
						148.656	0.390329
						146.75	0.390329
						146.75	0.0400153
						146	0.0400153
						146	0
						146	0.0400153
						147.5	0.0400153
						147.5	0.0186467
						147	0.0186467
						147	0
						147	0.0186467
						148	0.0186467
						148	0
						148	0.0186467
						147.5	0.0186467
						147.5	0.0400153
						146.75	0.0400153
						146.75	0.390329
						150.562	0.390329
						150.562	0.17084
						149	0.17084
						149	0
						149	0.17084
						152.125	0.17084
						152.125	0.0774718
						150.75	0.0774718
						150.75	0.00962083
						150	0.00962083
						150	0
						150	0.00962083
						151.5	0.00962083
						151.5	0.000282127
						151	0.000282127
						151	0
						151	0.000282127
						152	0.000282127
						152	0
						152	0.000282127
						151.5	0.000282127
						151.5	0.00962083
						150.75	0.00962083
						150.75	0.0774718
						153.5	0.0774718
						153.5	0.0298795
						153	0.0298795
						153	0
						153	0.0298795
						154	0.0298795
						154	0
						154	0.0298795
						153.5	0.0298795
						153.5	0.0774718
						152.125	0.0774718
						152.125	0.17084
						150.562	0.17084
						150.562	0.390329
						148.656	0.390329
						148.656	1.98202
						156.906	1.98202
						156.906	0.952347
						155.5	0.952347
						155.5	0.0731241
						155	0.0731241
						155	0
						155	0.0731241
						156	0.0731241
						156	0
						156	0.0731241
						155.5	0.0731241
						155.5	0.952347
						158.312	0.952347
						158.312	0.338532
						157	0.338532
						157	0
						157	0.338532
						159.625	0.338532
						159.625	0.165827
						158.5	0.165827
						158.5	0.00375642
						158	0.00375642
						158	0
						158	0.00375642
						159	0.00375642
						159	0
						159	0.00375642
						158.5	0.00375642
						158.5	0.165827
						160.75	0.165827
						160.75	0.0533773
						160	0.0533773
						160	0
						160	0.0533773
						161.5	0.0533773
						161.5	0.0123707
						161	0.0123707
						161	0
						161	0.0123707
						162	0.0123707
						162	0
						162	0.0123707
						161.5	0.0123707
						161.5	0.0533773
						160.75	0.0533773
						160.75	0.165827
						159.625	0.165827
						159.625	0.338532
						158.312	0.338532
						158.312	0.952347
						156.906	0.952347
						156.906	1.98202
						152.781	1.98202
						152.781	12.6902
						146.703	12.6902
						146.703	16.323
						139.008	16.323
						139.008	54.819
						121.191	54.819
						121.191	134
						179.858	134
						179.858	56.0448
						165.758	56.0448
						165.758	17.5661
						163.75	17.5661
						163.75	0.831967
						163	0.831967
						163	0
						163	0.831967
						164.5	0.831967
						164.5	0.205955
						164	0.205955
						164	0
						164	0.205955
						165	0.205955
						165	0
						165	0.205955
						164.5	0.205955
						164.5	0.831967
						163.75	0.831967
						163.75	17.5661
						167.766	17.5661
						167.766	9.14131
						166	9.14131
						166	0
						166	9.14131
						169.531	9.14131
						169.531	3.16391
						167.75	3.16391
						167.75	0.381358
						167	0.381358
						167	0
						167	0.381358
						168.5	0.381358
						168.5	0.112614
						168	0.112614
						168	0
						168	0.112614
						169	0.112614
						169	0
						169	0.112614
						168.5	0.112614
						168.5	0.381358
						167.75	0.381358
						167.75	3.16391
						171.312	3.16391
						171.312	1.33732
						170	1.33732
						170	0
						170	1.33732
						172.625	1.33732
						172.625	0.547882
						171.5	0.547882
						171.5	0.135687
						171	0.135687
						171	0
						171	0.135687
						172	0.135687
						172	0
						172	0.135687
						171.5	0.135687
						171.5	0.547882
						173.75	0.547882
						173.75	0.235625
						173	0.235625
						173	0
						173	0.235625
						174.5	0.235625
						174.5	0.0165866
						174	0.0165866
						174	0
						174	0.0165866
						175	0.0165866
						175	0
						175	0.0165866
						174.5	0.0165866
						174.5	0.235625
						173.75	0.235625
						173.75	0.547882
						172.625	0.547882
						172.625	1.33732
						171.312	1.33732
						171.312	3.16391
						169.531	3.16391
						169.531	9.14131
						167.766	9.14131
						167.766	17.5661
						165.758	17.5661
						165.758	56.0448
						193.959	56.0448
						193.959	17.8012
						182.887	17.8012
						182.887	3.36576
						177.5	3.36576
						177.5	0.151561
						176.5	0.151561
						176.5	0.0218957
						176	0.0218957
						176	0
						176	0.0218957
						177	0.0218957
						177	0
						177	0.0218957
						176.5	0.0218957
						176.5	0.151561
						178.5	0.151561
						178.5	0.0286568
						178	0.0286568
						178	0
						178	0.0286568
						179	0.0286568
						179	0
						179	0.0286568
						178.5	0.0286568
						178.5	0.151561
						177.5	0.151561
						177.5	3.36576
						188.273	3.36576
						188.273	1.39058
						182.547	1.39058
						182.547	0.0876705
						180.5	0.0876705
						180.5	0.0162617
						180	0.0162617
						180	0
						180	0.0162617
						181	0.0162617
						181	0
						181	0.0162617
						180.5	0.0162617
						180.5	0.0876705
						184.594	0.0876705
						184.594	0.0524987
						182.5	0.0524987
						182.5	0.00200446
						182	0.00200446
						182	0
						182	0.00200446
						183	0.00200446
						183	0
						183	0.00200446
						182.5	0.00200446
						182.5	0.0524987
						186.688	0.0524987
						186.688	0.00685007
						184.875	0.00685007
						184.875	0
						184	0
						184	0
						184	0
						185.75	0
						185.75	0
						185	0
						185	0
						185	0
						186.5	0
						186.5	0
						186	0
						186	0
						186	0
						187	0
						187	0
						187	0
						186.5	0
						186.5	0
						185.75	0
						185.75	0
						184.875	0
						184.875	0.00685007
						188.5	0.00685007
						188.5	0.00164771
						188	0.00164771
						188	0
						188	0.00164771
						189	0.00164771
						189	0
						189	0.00164771
						188.5	0.00164771
						188.5	0.00685007
						186.688	0.00685007
						186.688	0.0524987
						184.594	0.0524987
						184.594	0.0876705
						182.547	0.0876705
						182.547	1.39058
						194	1.39058
						194	0.633107
						190.875	0.633107
						190.875	0.159552
						190	0.159552
						190	0
						190	0.159552
						191.75	0.159552
						191.75	0.0129309
						191	0.0129309
						191	0
						191	0.0129309
						192.5	0.0129309
						192.5	0.00532482
						192	0.00532482
						192	0
						192	0.00532482
						193	0.00532482
						193	0
						193	0.00532482
						192.5	0.00532482
						192.5	0.0129309
						191.75	0.0129309
						191.75	0.159552
						190.875	0.159552
						190.875	0.633107
						197.125	0.633107
						197.125	0.250717
						195.5	0.250717
						195.5	0.0325388
						194.5	0.0325388
						194.5	0.00425696
						194	0.00425696
						194	0
						194	0.00425696
						195	0.00425696
						195	0
						195	0.00425696
						194.5	0.00425696
						194.5	0.0325388
						196.5	0.0325388
						196.5	0.0101467
						196	0.0101467
						196	0
						196	0.0101467
						197	0.0101467
						197	0
						197	0.0101467
						196.5	0.0101467
						196.5	0.0325388
						195.5	0.0325388
						195.5	0.250717
						198.75	0.250717
						198.75	0.0924712
						198	0.0924712
						198	0
						198	0.0924712
						199.5	0.0924712
						199.5	0.018807
						199	0.018807
						199	0
						199	0.018807
						200	0.018807
						200	0
						200	0.018807
						199.5	0.018807
						199.5	0.0924712
						198.75	0.0924712
						198.75	0.250717
						197.125	0.250717
						197.125	0.633107
						194	0.633107
						194	1.39058
						188.273	1.39058
						188.273	3.36576
						182.887	3.36576
						182.887	17.8012
						205.031	17.8012
						205.031	4.13267
						201.75	4.13267
						201.75	0.546567
						201	0.546567
						201	0
						201	0.546567
						202.5	0.546567
						202.5	0.358868
						202	0.358868
						202	0
						202	0.358868
						203	0.358868
						203	0
						203	0.358868
						202.5	0.358868
						202.5	0.546567
						201.75	0.546567
						201.75	4.13267
						208.312	4.13267
						208.312	1.27781
						205.625	1.27781
						205.625	0.190585
						204.5	0.190585
						204.5	0.00725478
						204	0.00725478
						204	0
						204	0.00725478
						205	0.00725478
						205	0
						205	0.00725478
						204.5	0.00725478
						204.5	0.190585
						206.75	0.190585
						206.75	0.0573511
						206	0.0573511
						206	0
						206	0.0573511
						207.5	0.0573511
						207.5	0
						207	0
						207	0
						207	0
						208	0
						208	0
						208	0
						207.5	0
						207.5	0.0573511
						206.75	0.0573511
						206.75	0.190585
						205.625	0.190585
						205.625	1.27781
						211	1.27781
						211	0.760506
						209.5	0.760506
						209.5	0.0968986
						209	0.0968986
						209	0
						209	0.0968986
						210	0.0968986
						210	0
						210	0.0968986
						209.5	0.0968986
						209.5	0.760506
						212.5	0.760506
						212.5	0.256144
						211.5	0.256144
						211.5	0.0267348
						211	0.0267348
						211	0
						211	0.0267348
						212	0.0267348
						212	0
						212	0.0267348
						211.5	0.0267348
						211.5	0.256144
						213.5	0.256144
						213.5	0.0574187
						213	0.0574187
						213	0
						213	0.0574187
						214	0.0574187
						214	0
						214	0.0574187
						213.5	0.0574187
						213.5	0.256144
						212.5	0.256144
						212.5	0.760506
						211	0.760506
						211	1.27781
						208.312	1.27781
						208.312	4.13267
						205.031	4.13267
						205.031	17.8012
						193.959	17.8012
						193.959	56.0448
						179.858	56.0448
						179.858	134
						150.525	134
						150.525	348.969
						303.445	348.969
						303.445	224.735
						243.148	224.735
						243.148	33.8627
						216.625	33.8627
						216.625	3.38886
						215	3.38886
						215	0
						215	3.38886
						218.25	3.38886
						218.25	2.46048
						216.75	2.46048
						216.75	0.523821
						216	0.523821
						216	0
						216	0.523821
						217.5	0.523821
						217.5	0.0956407
						217	0.0956407
						217	0
						217	0.0956407
						218	0.0956407
						218	0
						218	0.0956407
						217.5	0.0956407
						217.5	0.523821
						216.75	0.523821
						216.75	2.46048
						219.75	2.46048
						219.75	0.920135
						219	0.920135
						219	0
						219	0.920135
						220.5	0.920135
						220.5	0.0552076
						220	0.0552076
						220	0
						220	0.0552076
						221	0.0552076
						221	0
						221	0.0552076
						220.5	0.0552076
						220.5	0.920135
						219.75	0.920135
						219.75	2.46048
						218.25	2.46048
						218.25	3.38886
						216.625	3.38886
						216.625	33.8627
						269.672	33.8627
						269.672	3.65616
						224.406	3.65616
						224.406	0.735452
						222.5	0.735452
						222.5	0.156624
						222	0.156624
						222	0
						222	0.156624
						223	0.156624
						223	0
						223	0.156624
						222.5	0.156624
						222.5	0.735452
						226.312	0.735452
						226.312	0.318134
						224.75	0.318134
						224.75	0.0377702
						224	0.0377702
						224	0
						224	0.0377702
						225.5	0.0377702
						225.5	0.00238733
						225	0.00238733
						225	0
						225	0.00238733
						226	0.00238733
						226	0
						226	0.00238733
						225.5	0.00238733
						225.5	0.0377702
						224.75	0.0377702
						224.75	0.318134
						227.875	0.318134
						227.875	0.0755909
						227	0.0755909
						227	0
						227	0.0755909
						228.75	0.0755909
						228.75	0.0234068
						228	0.0234068
						228	0
						228	0.0234068
						229.5	0.0234068
						229.5	0.0104594
						229	0.0104594
						229	0
						229	0.0104594
						230	0.0104594
						230	0
						230	0.0104594
						229.5	0.0104594
						229.5	0.0234068
						228.75	0.0234068
						228.75	0.0755909
						227.875	0.0755909
						227.875	0.318134
						226.312	0.318134
						226.312	0.735452
						224.406	0.735452
						224.406	3.65616
						314.937	3.65616
						314.937	2.25025
						293.375	2.25025
						293.375	0.0346315
						272.25	0.0346315
						272.25	0.0067297
						232	0.0067297
						232	0
						231	0
						231	0
						231	0
						233	0
						233	0
						232	0
						232	0
						232	0
						234	0
						234	0
						233	0
						233	0
						233	0
						235	0
						235	0
						234	0
						234	0
						234	0
						236	0
						236	0
						235	0
						235	0
						235	0
						237	0
						237	0
						236	0
						236	0
						236	0
						238	0
						238	0
						237	0
						237	0
						237	0
						239	0
						239	0
						238	0
						238	0
						238	0
						240	0
						240	0
						239	0
						239	0
						239	0
						241	0
						241	0
						240	0
						240	0
						240	0
						242	0
						242	0
						241	0
						241	0
						241	0
						243	0
						243	0
						242	0
						242	0
						242	0
						244	0
						244	0
						243	0
						243	0
						243	0
						245	0
						245	0
						244	0
						244	0
						244	0
						246	0
						246	0
						245	0
						245	0
						245	0
						247	0
						247	0
						246	0
						246	0
						246	0
						248	0
						248	0
						247	0
						247	0
						247	0
						249	0
						249	0
						248	0
						248	0
						248	0
						250	0
						250	0
						249	0
						249	0
						249	0
						251	0
						251	0
						250	0
						250	0
						250	0
						252	0
						252	0
						251	0
						251	0
						251	0
						253	0
						253	0
						252	0
						252	0
						252	0
						254	0
						254	0
						253	0
						253	0
						253	0
						255	0
						255	0
						254	0
						254	0
						254	0
						256	0
						256	0
						255	0
						255	0
						255	0
						257	0
						257	0
						256	0
						256	0
						256	0
						258	0
						258	0
						257	0
						257	0
						257	0
						259	0
						259	0
						258	0
						258	0
						258	0
						260	0
						260	0
						259	0
						259	0
						259	0
						261	0
						261	0
						260	0
						260	0
						260	0
						262	0
						262	0
						261	0
						261	0
						261	0
						263	0
						263	0
						262	0
						262	0
						262	0
						264	0
						264	0
						263	0
						263	0
						263	0
						265	0
						265	0
						264	0
						264	0
						264	0
						266	0
						266	0
						265	0
						265	0
						265	0
						267	0
						267	0
						266	0
						266	0
						266	0
						268	0
						268	0
						267	0
						267	0
						267	0
						269	0
						269	0
						268	0
						268	0
						268	0
						270	0
						270	0
						269	0
						269	0
						269	0
						271	0
						271	0
						270	0
						270	0
						270	0
						272	0
						272	0
						271	0
						271	0
						271	0
						273	0
						273	0
						272	0
						272	0
						272	0
						274	0
						274	0
						273	0
						273	0
						273	0
						275	0
						275	0
						274	0
						274	0
						274	0
						276	0
						276	0
						275	0
						275	0
						275	0
						277	0
						277	0
						276	0
						276	0
						276	0
						278	0
						278	0
						277	0
						277	0
						277	0
						279	0
						279	0
						278	0
						278	0
						278	0
						280	0
						280	0
						279	0
						279	0
						279	0
						281	0
						281	0
						280	0
						280	0
						280	0
						282	0
						282	0
						281	0
						281	0
						281	0
						283	0
						283	0
						282	0
						282	0
						282	0
						284	0
						284	0
						283	0
						283	0
						283	0
						285	0
						285	0
						284	0
						284	0
						284	0
						286	0
						286	0
						285	0
						285	0
						285	0
						287	0
						287	0
						286	0
						286	0
						286	0
						288	0
						288	0
						287	0
						287	0
						287	0
						289	0
						289	0
						288	0
						288	0
						288	0
						290	0
						290	0
						289	0
						289	0
						289	0
						291	0
						291	0
						290	0
						290	0
						290	0
						292	0
						292	0
						291	0
						291	0
						291	0
						293	0
						293	0
						292	0
						292	0
						292	0
						294	0
						294	0
						293	0
						293	0
						293	0
						295	0
						295	0
						294	0
						294	0
						294	0
						296	0
						296	0
						295	0
						295	0
						295	0
						297	0
						297	0
						296	0
						296	0
						296	0
						298	0
						298	0
						297	0
						297	0
						297	0
						299	0
						299	0
						298	0
						298	0
						298	0
						300	0
						300	0
						299	0
						299	0
						299	0
						301	0
						301	0
						300	0
						300	0
						300	0
						301.999	0
						301.999	0
						301	0
						301	0
						301	0
						302.998	0
						302.998	0
						302	0
						302	0
						302	0
						303.996	0
						303.996	0
						303	0
						303	0
						303	0
						304.992	0
						304.992	0
						304	0
						304	0
						304	0
						305.984	0
						305.984	0
						305	0
						305	0
						305	0
						306.969	0
						306.969	0
						306	0
						306	0
						306	0
						307.938	0
						307.938	0
						307	0
						307	0
						307	0
						308.875	0
						308.875	0
						308	0
						308	0
[truncated: 1,494 more rows]

## Sheet: Heat maps_HID3
	d8	d0	d14
Zfp36l3	1	1	1
Ccdc108	1	1	1
Ush2a	1	1	1
Mocos	1	1	1
Sostdc1	1	1	1
B430305J03Rik	1	1	1
Gm9895	1	1	1
Oxgr1	1	1	1
Cd1d2	1	1	1
Prss38	1	1	1
Olfr112	1	1	1
A330070K13Rik	1	1	1
Fbxw21	1	1	1
Gm12830	1	1	1
Mrap	1	1	1
Tchhl1	1	1	1
Gm6471	1	1	1
Pkd2l1	1	1	1
Btnl1	1	1	1
Styk1	1	1	1
Neto1	1	1	1
Gm10387	1	1	1
Nr1i2	1	1	1
Lyg2	1	1	1
Ttll8	1	1	1
Trim38	1	1	1
Kcne1	1	1	1
Slc7a4	1	1	1
Fer1l4	1	1	1
Klk9	1	1	1
Dydc1	1	1	1
Slc16a5	1	1	1
Arhgap22	1	1	1
1700067K01Rik	1	1	1
Epsti1	1	1	1
Ptpn5	1	1	1
Crxos1	1	1	1
Gm3095 Gm3642	1	1	1
Npm2	1	1	1
Trim60	1	1	1
Phox2b	1	1	1
Ngb	1	1	1
Tdpoz1	1	1	1
Kcnd2	1	1	1
4930579C12Rik	1	1	1
Olfr57	1	1	1
Gys2	1	1	1
Gm10000	1	1	1
Msmb	1	1	1
Accn4	1	1	1
Ucp3	1	1	1
Mpz	1	1	1
Gm10685	1	1	1
Rxrg	1	1	1
Nod2	1	1	1
Tmsb15a	1	1	1
Dnahc14	1	1	1
Nlrp4d	1	1	1
Slco1a1	1	1	1
1700001E04Rik Gm1973	1	1	1
Als2cr11	1	1	1
Snph	1	1	1
Myog	1	1	1
Nov	1	1	1
Ankrd22	1	1	1
Wfdc9	1	1	1
Trim54	1	1	1
Scgb2b1-ps	1	1	1
Prss44	1	1	1
Pate4	1	1	1
Olfr522	1	1	1
Olfr124	1	1	1
Olfr1024	1	1	1
Hapln2	1	1	1
Chst9	1	1	1
4930432M17Rik	1	1	1
Art2b	1	1	1
Clec12b	1	1	1
Cyp2a5	1	1	1
Fbxw13	1	1	1
Gjc2	1	1	1
Gm9145	1	1	1
Kcnv1	1	1	1
Krtap9-3	1	1	1
Mcpt1	1	1	1
Mup-ps2	1	1	1
Olfr1299	1	1	1
Olfr304	1	1	1
Olfr675	1	1	1
Olfr874	1	1	1
Otud7a	1	1	1
Wnt8b	1	1	1
2310043J07Rik	1	1	1
Dok3	1	1	1
Olfr9	1	1	1
Crybb1	1	1	1
Il10	1	1	1
Olfr467	1	1	1
Lrfn1	1	1	1
Flg2	1	1	1
Gm5416	1	1	1
Olfr1508	1	1	1
Prp2	1	1	1
Vmn1r193	1	1	1
Sftpb	1	1	1
Crhr1	1	1	1
Clrn3	1	1	1
Tst	1	1	1
Acsm2	1	1	1
Gpr12	1	1	1
Pnliprp2	1	1	1
Cyp4b1	1	1	1
Gm1965	1	1	1
Gucy2g	1	1	1
Olfr179	1	1	1
Olfr398	1	1	1
Tectb	1	1	1
Ttll6	1	1	1
Pcdhb10	1	1	1
H3f3a-ps1	1	1	1
Il2rb	1	1	1
Gabra1	1	1	1
Kcne4	1	1	1
Muc3	1	1	1
Trpa1	1	1	1
Rasl11a	1	1	1
Mill2	1	1	1
AF366264	1	1	1
Cldnd2	1	1	1
Lrrtm1	1	1	1
Hspe1-ps6	1	1	1
Card14	1	1	1
2210011C24Rik	1	1	1
1700027A23Rik	1	1	1
Rag2	1	1	1
En2	1	1	1
Cyp2c39	1	1	1
Mylk2	1	1	1
Cbs	1	1	1
1700016K19Rik	1	1	1
Cfhr2	1	1	1
Ldoc1	1	1	1
1700086D15Rik	1	1	1
4930556J24Rik	1	1	1
Prph	1	1	1
Aloxe3	1	1	1
Mal2	1	1	1
Sohlh2	1	1	1
H3f3c	1	1	1
Barhl1	1	1	1
Degs2	1	1	1
Gm9956	1	1	1
Gm9868	1	1	1
1700018B08Rik	1	1	1
Slc12a1	1	1	1
Sebox	1	1	1
C1qtnf4	1	1	1
Gfra3	1	1	1
Xcl1	1	1	1
Cyp4a28-ps	1	1	1
Lilra6	1	1	1
Olfr653	1	1	1
Sh2d6	1	1	1
Mustn1	1	1	1
Kng2	1	1	1
Necab2	1	1	1
4833403I15Rik	1	1	1
Adam29	1	1	1
Olfr32	1	1	1
Fbxw20	1	1	1
Gm10745	1	1	1
Gpr179	1	1	1
1500015O10Rik	1	1	1
Ak7	1	1	1
Mgst2	1	1	1
Il33	1	1	1
Chchd10	1	1	1
Slc5a1	1	1	1
Ankrd2	1	1	1
Ccdc36	1	1	1
Unc5cl	1	1	1
Spesp1	1	1	1
Gm13119	1	1	1
Fam176a	1	1	1
6530402F18Rik Ntng2	1	1	1
Tmem202	1	1	1
Tm4sf1	1	1	1
Zdhhc22	1	1	1
Vmn2r30	1	1	1
Vmn1r215	1	1	1
Trex2	1	1	1
Tnr	1	1	1
Tmprss3	1	1	1
Tcra-V8	1	1	1
Spatc1	1	1	1
Serpina1f	1	1	1
Rd3	1	1	1
Padi6	1	1	1
Olfr807	1	1	1
Olfr727	1	1	1
Olfr49	1	1	1
Olfr310	1	1	1
Olfr196	1	1	1
Olfr1411	1	1	1
Olfr12	1	1	1
Olfr1134	1	1	1
Lipk	1	1	1
Klrb1b	1	1	1
Hmx3	1	1	1
Gm10754	1	1	1
Gm10445	1	1	1
Cml5	1	1	1
9230019H11Rik	1	1	1
4833423E24Rik	1	1	1
1700057G04Rik	1	1	1
4732456N10Rik	1	1	1
4930408O17Rik	1	1	1
4930470P17Rik	1	1	1
4932415D10Rik	1	1	1
Adh6a	1	1	1
BC030500	1	1	1
Ccr9	1	1	1
Cxcr1	1	1	1
Cyp2j7-ps	1	1	1
Cst6	1	1	1
E030011O05Rik	1	1	1
Fbxl22	1	1	1
Gm10152	1	1	1
Gm10513	1	1	1
Gm10684	1	1	1
Gm382	1	1	1
Gm5134	1	1	1
Gm9972	1	1	1
Gpr150	1	1	1
Gucy1b2	1	1	1
Kcnj14	1	1	1
Klk1b7-ps	1	1	1
Krtap13	1	1	1
Mboat4	1	1	1
Myoz1	1	1	1
Olfr1026	1	1	1
Olfr1135	1	1	1
Olfr132	1	1	1
Olfr1484	1	1	1
Olfr167	1	1	1
Olfr334-ps1	1	1	1
Olfr382	1	1	1
Olfr481	1	1	1
Olfr561	1	1	1
Olfr641	1	1	1
Olfr687	1	1	1
Olfr773	1	1	1
Olfr948	1	1	1
Pax4	1	1	1
Sctr	1	1	1
Spert	1	1	1
Tmem190	1	1	1
Cyp2c65	1	1	1
Txk	1	1	1
Zswim2	1	1	1
Vsx1	1	1	1
Tsga13	1	1	1
Prm3	1	1	1
Olfr1225	1	1	1
Noxa1	1	1	1
Ms4a13	1	1	1
Gm10437	1	1	1
1700123K08Rik	1	1	1
9230009I02Rik	1	1	1
Akr1c20	1	1	1
D630004N19Rik	1	1	1
Fam26d	1	1	1
Gm10646	1	1	1
Hamp2	1	1	1
Ip6k3	1	1	1
Klk1b27	1	1	1
Olfr1121	1	1	1
Olfr137	1	1	1
Olfr788	1	1	1
Oog3	1	1	1
Qrfpr	1	1	1
T2	1	1	1
Syngr3	1	1	1
Gm10366	1	1	1
Gm1661	1	1	1
Accsl	1	1	1
Abp1	1	1	1
C4a	1	1	1
Fgfbp1	1	1	1
Arhgef19	1	1	1
Dmrtc1c1	1	1	1
AB041803	1	1	1
Pla2g4d	1	1	1
Zfp474	1	1	1
Tbxa2r	1	1	1
Tnfrsf9	1	1	1
Irs3	1	1	1
Wnt10a	1	1	1
Amz1	1	1	1
Muc16	1	1	1
Ldha-ps	1	1	1
Krt28	1	1	1
9030624G23Rik	1	1	1
Gm10503	1	1	1
Wfdc5	1	1	1
Olfr121	1	1	1
Gm5922	1	1	1
Gadd45b	1	1	1
Lbx2	1	1	1
Skint4	1	1	1
Ankdd1b	1	1	1
6030426L16Rik	1	1	1
Rhd	1	1	1
2210010C17Rik	1	1	1
Prss37	1	1	1
Gm6320	1	1	1
Dmrtc1b	1	1	1
Rhoh	1	1	1
1700001C19Rik	1	1	1
Gpr17	1	1	1
2010002M12Rik	1	1	1
Nxph1	1	1	1
Khdc1c	1	1	1
1700120B22Rik	1	1	1
BC051076	1	1	1
Zpbp2	1	1	1
Ankrd39	1	1	1
Casr	1	1	1
Gm9932	1	1	1
Obox5	1	1	1
4933409K07Rik Gm10931	1	1	1
Psg21	1	1	1
Crlf1	1	1	1
Chodl	1	1	1
Spr	1	1	1
Hrnr	1	1	1
Gm9	1	1	1
Snai3	1	1	1
Mbl2	1	1	1
Rab19	1	1	1
6430531B16Rik	1	1	1
Hrh1	1	1	1
Zp3r	1	1	1
Rnf17	1	1	1
Tcfap2c	1	1	1
9530003J23Rik	1	1	1
Clec4g	1	1	1
Gm9979	1	1	1
Hist1h3c	1	1	1
Olfr193	1	1	1
Slc6a1	1	1	1
Nhlrc4	1	1	1
Slc7a13	1	1	1
Prl4a1	1	1	1
Best2	1	1	1
D630042F21Rik	1	1	1
Gsdma3	1	1	1
Lrg1	1	1	1
Olfr1423	1	1	1
Zfp352	1	1	1
Slc13a5	1	1	1
Slc13a1	1	1	1
Gm4846	1	1	1
Sidt1	1	1	1
5033430I15Rik	1	1	1
Vmn2r49	1	1	1
Zcwpw2	1	1	1
Abcc6	1	1	1
Sh2d7	1	1	1
Fam26e	1	1	1
Gm10610	1	1	1
4930479M11Rik	1	1	1
Gm10481	1	1	1
Gm10481	1	1	1
Gm10481	1	1	1
Ceacam12	1	1	1
1700001K19Rik	1	1	1
Tmem63c	1	1	1
Ear-ps7	1	1	1
Gm9880	1	1	1
Pla2g4f	1	1	1
Gnrhr	1	1	1
Dpp10	1	1	1
Ier5	1	1	1
Usp43	1	1	1
Krt1	1	1	1
Olfr20	1	1	1
Serpinb1c	1	1	1
Mrgpra6	1	1	1
Chst8	1	1	1
Spata3	1	1	1
Chst5	1	1	1
C330022B21Rik	1	1	1

## Sheet: Heat maps1_HID
1.75	54231.1					177.833	12376.5
1	54231.1					25.4766	12376.5
1	0					25.4766	110.056
1	54231.1					8.64062	110.056
2.5	54231.1					8.64062	40.7424
2.5	17764.5					3.6875	40.7424
2	17764.5					3.6875	4.55708
2	0					1.875	4.55708
2	17764.5					1.875	0.67597
3	17764.5					1	0.67597
3	0					1	0
3	17764.5					1	0.67597
2.5	17764.5					2.75	0.67597
2.5	54231.1					2.75	0.384582
1.75	54231.1					2	0.384582
						2	0
						2	0.384582
						3.5	0.384582
						3.5	0.0842262
						3	0.0842262
						3	0
						3	0.0842262
						4	0.0842262
						4	0
						4	0.0842262
						3.5	0.0842262
						3.5	0.384582
						2.75	0.384582
						2.75	0.67597
						1.875	0.67597
						1.875	4.55708
						5.5	4.55708
						5.5	1.46442
						5	1.46442
						5	0
						5	1.46442
						6	1.46442
						6	0
						6	1.46442
						5.5	1.46442
						5.5	4.55708
						3.6875	4.55708
						3.6875	40.7424
						13.5938	40.7424
						13.5938	18.0923
						8.42188	18.0923
						8.42188	2.38167
						7	2.38167
						7	0
						7	2.38167
						9.84375	2.38167
						9.84375	0.485919
						8	0.485919
						8	0
						8	0.485919
						11.6875	0.485919
						11.6875	0.216779
						9.875	0.216779
						9.875	0.0606922
						9	0.0606922
						9	0
						9	0.0606922
						10.75	0.0606922
						10.75	0.0295884
						10	0.0295884
						10	0
						10	0.0295884
						11.5	0.0295884
						11.5	0.0163905
						11	0.0163905
						11	0
						11	0.0163905
						12	0.0163905
						12	0
						12	0.0163905
						11.5	0.0163905
						11.5	0.0295884
						10.75	0.0295884
						10.75	0.0606922
						9.875	0.0606922
						9.875	0.216779
						13.5	0.216779
						13.5	0.172819
						13	0.172819
						13	0
						13	0.172819
						14	0.172819
						14	0
						14	0.172819
						13.5	0.172819
						13.5	0.216779
						11.6875	0.216779
						11.6875	0.485919
						9.84375	0.485919
						9.84375	2.38167
						8.42188	2.38167
						8.42188	18.0923
						18.7656	18.0923
						18.7656	8.21104
						15.875	8.21104
						15.875	0.423538
						15	0.423538
						15	0
						15	0.423538
						16.75	0.423538
						16.75	0.136416
						16	0.136416
						16	0
						16	0.136416
						17.5	0.136416
						17.5	0.00824186
						17	0.00824186
						17	0
						17	0.00824186
						18	0.00824186
						18	0
						18	0.00824186
						17.5	0.00824186
						17.5	0.136416
						16.75	0.136416
						16.75	0.423538
						15.875	0.423538
						15.875	8.21104
						21.6562	8.21104
						21.6562	3.25719
						19.5	3.25719
						19.5	0.176883
						19	0.176883
						19	0
						19	0.176883
						20	0.176883
						20	0
						20	0.176883
						19.5	0.176883
						19.5	3.25719
						23.8125	3.25719
						23.8125	0.377293
						21.875	0.377293
						21.875	0.0255223
						21	0.0255223
						21	0
						21	0.0255223
						22.75	0.0255223
						22.75	0
						22	0
						22	0
						22	0
						23.5	0
						23.5	0
						23	0
						23	0
						23	0
						24	0
						24	0
						24	0
						23.5	0
						23.5	0
						22.75	0
						22.75	0.0255223
						21.875	0.0255223
						21.875	0.377293
						25.75	0.377293
						25.75	0.278231
						25	0.278231
						25	0
						25	0.278231
						26.5	0.278231
						26.5	0.000402031
						26	0.000402031
						26	0
						26	0.000402031
						27	0.000402031
						27	0
						27	0.000402031
						26.5	0.000402031
						26.5	0.278231
						25.75	0.278231
						25.75	0.377293
						23.8125	0.377293
						23.8125	3.25719
						21.6562	3.25719
						21.6562	8.21104
						18.7656	8.21104
						18.7656	18.0923
						13.5938	18.0923
						13.5938	40.7424
						8.64062	40.7424
						8.64062	110.056
						42.3125	110.056
						42.3125	57.086
						34	57.086
						34	18.7
						28.75	18.7
						28.75	1.53255
						28	1.53255
						28	0
						28	1.53255
						29.5	1.53255
						29.5	0.347223
						29	0.347223
						29	0
						29	0.347223
						30	0.347223
						30	0
						30	0.347223
						29.5	0.347223
						29.5	1.53255
						28.75	1.53255
						28.75	18.7
						39.25	18.7
						39.25	5.67311
						35.1875	5.67311
						35.1875	1.42305
						33.125	1.42305
						33.125	0.0902577
						31.75	0.0902577
						31.75	0.00390718
						31	0.00390718
						31	0
						31	0.00390718
						32.5	0.00390718
						32.5	0.00156804
						32	0.00156804
						32	0
						32	0.00156804
						33	0.00156804
						33	0
						33	0.00156804
						32.5	0.00156804
						32.5	0.00390718
						31.75	0.00390718
						31.75	0.0902577
						34.5	0.0902577
						34.5	0.022297
						34	0.022297
						34	0
						34	0.022297
						35	0.022297
						35	0
						35	0.022297
						34.5	0.022297
						34.5	0.0902577
						33.125	0.0902577
						33.125	1.42305
						37.25	1.42305
						37.25	0.440619
						36	0.440619
						36	0
						36	0.440619
						38.5	0.440619
						38.5	0.342124
						37.5	0.342124
						37.5	0.022736
						37	0.022736
						37	0
						37	0.022736
						38	0.022736
						38	0
						38	0.022736
						37.5	0.022736
						37.5	0.342124
						39.5	0.342124
						39.5	0.08613
						39	0.08613
						39	0
						39	0.08613
						40	0.08613
						40	0
						40	0.08613
						39.5	0.08613
						39.5	0.342124
						38.5	0.342124
						38.5	0.440619
						37.25	0.440619
						37.25	1.42305
						35.1875	1.42305
						35.1875	5.67311
						43.3125	5.67311
						43.3125	1.47099
						41.5	1.47099
						41.5	0.273369
						41	0.273369
						41	0
						41	0.273369
						42	0.273369
						42	0
						42	0.273369
						41.5	0.273369
						41.5	1.47099
						45.125	1.47099
						45.125	0.476027
						43.75	0.476027
						43.75	0.0599002
						43	0.0599002
						43	0
						43	0.0599002
						44.5	0.0599002
						44.5	0.0208149
						44	0.0208149
						44	0
						44	0.0208149
						45	0.0208149
						45	0
						45	0.0208149
						44.5	0.0208149
						44.5	0.0599002
						43.75	0.0599002
						43.75	0.476027
						46.5	0.476027
						46.5	0.117572
						46	0.117572
						46	0
						46	0.117572
						47	0.117572
						47	0
						47	0.117572
						46.5	0.117572
						46.5	0.476027
						45.125	0.476027
						45.125	1.47099
						43.3125	1.47099
						43.3125	5.67311
						39.25	5.67311
						39.25	18.7
						34	18.7
						34	57.086
						50.625	57.086
						50.625	25.4149
						48.5	25.4149
						48.5	5.58794
						48	5.58794
						48	0
						48	5.58794
						49	5.58794
						49	0
						49	5.58794
						48.5	5.58794
						48.5	25.4149
						52.75	25.4149
						52.75	9.33048
						50.5	9.33048
						50.5	2.42174
						50	2.42174
						50	0
						50	2.42174
						51	2.42174
						51	0
						51	2.42174
						50.5	2.42174
						50.5	9.33048
						55	9.33048
						55	3.57466
						53.5	3.57466
						53.5	0.703267
						52.5	0.703267
						52.5	0.00182205
						52	0.00182205
						52	0
						52	0.00182205
						53	0.00182205
						53	0
						53	0.00182205
						52.5	0.00182205
						52.5	0.703267
						54.5	0.703267
						54.5	0.227244
						54	0.227244
						54	0
						54	0.227244
						55	0.227244
						55	0
						55	0.227244
						54.5	0.227244
						54.5	0.703267
						53.5	0.703267
						53.5	3.57466
						56.5	3.57466
						56.5	1.20644
						56	1.20644
						56	0
						56	1.20644
						57	1.20644
						57	0
						57	1.20644
						56.5	1.20644
						56.5	3.57466
						55	3.57466
						55	9.33048
						52.75	9.33048
						52.75	25.4149
						50.625	25.4149
						50.625	57.086
						42.3125	57.086
						42.3125	110.056
						25.4766	110.056
						25.4766	12376.5
						330.189	12376.5
						330.189	7657.6
						217.86	7657.6
						217.86	392.718
						148.489	392.718
						148.489	129.411
						86.1895	129.411
						86.1895	33.8627
						59.5625	33.8627
						59.5625	3.38886
						58	3.38886
						58	0
						58	3.38886
						61.125	3.38886
						61.125	2.46048
						59.75	2.46048
						59.75	0.523821
						59	0.523821
						59	0
						59	0.523821
						60.5	0.523821
						60.5	0.0956407
						60	0.0956407
						60	0
						60	0.0956407
						61	0.0956407
						61	0
						61	0.0956407
						60.5	0.0956407
						60.5	0.523821
						59.75	0.523821
						59.75	2.46048
						62.5	2.46048
						62.5	0.920135
						62	0.920135
						62	0
						62	0.920135
						63	0.920135
						63	0
						63	0.920135
						62.5	0.920135
						62.5	2.46048
						61.125	2.46048
						61.125	3.38886
						59.5625	3.38886
						59.5625	33.8627
						112.816	33.8627
						112.816	3.65616
						66.375	3.65616
						66.375	0.735452
						64.5	0.735452
						64.5	0.156624
						64	0.156624
						64	0
						64	0.156624
						65	0.156624
						65	0
						65	0.156624
						64.5	0.156624
						64.5	0.735452
						68.25	0.735452
						68.25	0.318134
						66.75	0.318134
						66.75	0.0377702
						66	0.0377702
						66	0
						66	0.0377702
						67.5	0.0377702
						67.5	0.00238733
						67	0.00238733
						67	0
						67	0.00238733
						68	0.00238733
						68	0
						68	0.00238733
						67.5	0.00238733
						67.5	0.0377702
						66.75	0.0377702
						66.75	0.318134
						69.75	0.318134
						69.75	0.0755909
						69	0.0755909
						69	0
						69	0.0755909
						70.5	0.0755909
						70.5	0.0234068
						70	0.0234068
						70	0
						70	0.0234068
						71	0.0234068
						71	0
						71	0.0234068
						70.5	0.0234068
						70.5	0.0755909
						69.75	0.0755909
						69.75	0.318134
						68.25	0.318134
						68.25	0.735452
						66.375	0.735452
						66.375	3.65616
						159.258	3.65616
						159.258	2.22936
						136.625	2.22936
						136.625	0.0344951
						114.75	0.0344951
						114.75	0.00349956
						73	0.00349956
						73	0
						72	0
						72	0
						72	0
						74	0
						74	0
						73	0
						73	0
						73	0
						75	0
						75	0
						74	0
						74	0
						74	0
						76	0
						76	0
						75	0
						75	0
						75	0
						77	0
						77	0
						76	0
						76	0
						76	0
						78	0
						78	0
						77	0
						77	0
						77	0
						79	0
						79	0
						78	0
						78	0
						78	0
						80	0
						80	0
						79	0
						79	0
						79	0
						81	0
						81	0
						80	0
						80	0
						80	0
						82	0
						82	0
						81	0
						81	0
						81	0
						83	0
						83	0
						82	0
						82	0
						82	0
						84	0
						84	0
						83	0
						83	0
						83	0
						85	0
						85	0
						84	0
						84	0
						84	0
						86	0
						86	0
						85	0
						85	0
						85	0
						87	0
						87	0
						86	0
						86	0
						86	0
						88	0
						88	0
						87	0
						87	0
						87	0
						89	0
						89	0
						88	0
						88	0
						88	0
						90	0
						90	0
						89	0
						89	0
						89	0
						91	0
						91	0
						90	0
						90	0
						90	0
						92	0
						92	0
						91	0
						91	0
						91	0
						93	0
						93	0
						92	0
						92	0
						92	0
						94	0
						94	0
						93	0
						93	0
						93	0
						95	0
						95	0
						94	0
						94	0
						94	0
						96	0
						96	0
						95	0
						95	0
						95	0
						97	0
						97	0
						96	0
						96	0
						96	0
						98	0
						98	0
						97	0
						97	0
						97	0
						99	0
						99	0
						98	0
						98	0
						98	0
						100	0
						100	0
						99	0
						99	0
						99	0
						101	0
						101	0
						100	0
						100	0
						100	0
						102	0
						102	0
						101	0
						101	0
						101	0
						103	0
						103	0
						102	0
						102	0
						102	0
						104	0
						104	0
						103	0
						103	0
						103	0
						105	0
						105	0
						104	0
						104	0
						104	0
						106	0
						106	0
						105	0
						105	0
						105	0
						107	0
						107	0
						106	0
						106	0
						106	0
						108	0
						108	0
						107	0
						107	0
						107	0
						109	0
						109	0
						108	0
						108	0
						108	0
						110	0
						110	0
						109	0
						109	0
						109	0
						111	0
						111	0
						110	0
						110	0
						110	0
						112	0
						112	0
						111	0
						111	0
						111	0
						113	0
						113	0
						112	0
						112	0
						112	0
						114	0
						114	0
						113	0
						113	0
						113	0
						115	0
						115	0
						114	0
						114	0
						114	0
						116	0
						116	0
						115	0
						115	0
						115	0
						117	0
						117	0
						116	0
						116	0
						116	0
						118	0
						118	0
						117	0
						117	0
						117	0
						119	0
						119	0
						118	0
						118	0
						118	0
						120	0
						120	0
						119	0
						119	0
						119	0
						121	0
						121	0
						120	0
						120	0
						120	0
						122	0
						122	0
						121	0
						121	0
						121	0
						123	0
						123	0
						122	0
						122	0
						122	0
						124	0
						124	0
						123	0
						123	0
						123	0
						125	0
						125	0
						124	0
						124	0
						124	0
						126	0
						126	0
						125	0
						125	0
						125	0
						127	0
						127	0
						126	0
						126	0
						126	0
						128	0
						128	0
						127	0
						127	0
						127	0
						129	0
						129	0
						128	0
						128	0
						128	0
						130	0
						130	0
						129	0
						129	0
						129	0
						131	0
						131	0
						130	0
						130	0
						130	0
						132	0
						132	0
						131	0
						131	0
						131	0
						133	0
						133	0
						132	0
						132	0
						132	0
						134	0
						134	0
						133	0
						133	0
						133	0
						135	0
						135	0
						134	0
						134	0
						134	0
						136	0
						136	0
						135	0
						135	0
						135	0
						137	0
						137	0
						136	0
						136	0
						136	0
						138	0
						138	0
						137	0
						137	0
						137	0
						139	0
						139	0
						138	0
						138	0
						138	0
						140	0
						140	0
						139	0
						139	0
						139	0
						141	0
						141	0
						140	0
						140	0
						140	0
						142	0
						142	0
						141	0
						141	0
						141	0
						143	0
						143	0
						142	0
						142	0
						142	0
						144	0
						144	0
						143	0
						143	0
						143	0
						145	0
						145	0
						144	0
						144	0
						144	0
						145.999	0
						145.999	0
						145	0
						145	0
						145	0
						146.998	0
						146.998	0
						146	0
						146	0
						146	0
						147.996	0
						147.996	0
						147	0
						147	0
						147	0
						148.992	0
						148.992	0
						148	0
						148	0
						148	0
						149.984	0
						149.984	0
						149	0
						149	0
						149	0
						150.969	0
						150.969	0
						150	0
						150	0
						150	0
						151.938	0
						151.938	0
						151	0
						151	0
						151	0
						152.875	0
						152.875	0
						152	0
						152	0
						152	0
						153.75	0
						153.75	0
						153	0
						153	0
						153	0
						154.5	0
						154.5	0
						154	0
						154	0
						154	0
						155	0
						155	0
						155	0
						154.5	0
						154.5	0
						153.75	0
						153.75	0
						152.875	0
						152.875	0
						151.938	0
						151.938	0
						150.969	0
						150.969	0
						149.984	0
						149.984	0
						148.992	0
						148.992	0
						147.996	0
						147.996	0
						146.998	0
						146.998	0
						145.999	0
						145.999	0
						145	0
						145	0
						144	0
						144	0
						143	0
						143	0
						142	0
						142	0
						141	0
						141	0
						140	0
						140	0
						139	0
						139	0
						138	0
						138	0
						137	0
						137	0
						136	0
						136	0
						135	0
						135	0
						134	0
						134	0
						133	0
						133	0
						132	0
						132	0
						131	0
						131	0
						130	0
						130	0
						129	0
						129	0
						128	0
						128	0
						127	0
						127	0
						126	0
						126	0
						125	0
						125	0
						124	0
						124	0
						123	0
						123	0
						122	0
						122	0
						121	0
						121	0
						120	0
						120	0
						119	0
						119	0
						118	0
						118	0
						117	0
						117	0
						116	0
						116	0
						115	0
						115	0
						114	0
						114	0
						113	0
						113	0
						112	0
						112	0
						111	0
						111	0
						110	0
						110	0
						109	0
						109	0
						108	0
						108	0
						107	0
						107	0
						106	0
						106	0
						105	0
						105	0
						104	0
						104	0
						103	0
						103	0
						102	0
						102	0
						101	0
						101	0
						100	0
						100	0
						99	0
						99	0
						98	0
						98	0
						97	0
						97	0
						96	0
						96	0
						95	0
						95	0
						94	0
						94	0
						93	0
						93	0
						92	0
						92	0
						91	0
						91	0
						90	0
						90	0
						89	0
						89	0
						88	0
						88	0
						87	0
						87	0
						86	0
						86	0
						85	0
						85	0
						84	0
						84	0
						83	0
						83	0
						82	0
						82	0
						81	0
						81	0
						80	0
						80	0
						79	0
						79	0
						78	0
						78	0
						77	0
						77	0
						76	0
						76	0
						75	0
						75	0
						74	0
						74	0
						73	0
						73	0.00349956
						156.5	0.00349956
						156.5	0.00132141
						156	0.00132141
						156	0
						156	0.00132141
						157	0.00132141
						157	0
						157	0.00132141
						156.5	0.00132141
						156.5	0.00349956
						114.75	0.00349956
						114.75	0.0344951
						158.5	0.0344951
						158.5	0.0164861
						158	0.0164861
						158	0
						158	0.0164861
						159	0.0164861
						159	0
						159	0.0164861
						158.5	0.0164861
						158.5	0.0344951
						136.625	0.0344951
						136.625	2.22936
						181.891	2.22936
						181.891	0.65561
						173.75	0.65561
						173.75	0.0345925
						161	0.0345925
						161	0
						160	0
						160	0
						160	0
						162	0
						162	0
						161	0
						161	0
						161	0
						163	0
						163	0
						162	0
						162	0
						162	0
						164	0
						164	0
						163	0
						163	0
						163	0
						165	0
						165	0
						164	0
						164	0
						164	0
						166	0
						166	0
						165	0
						165	0
						165	0
						167	0
						167	0
						166	0
						166	0
						166	0
						168	0
						168	0
						167	0
						167	0
						167	0
						169	0
						169	0
						168	0
						168	0
						168	0
						170	0
						170	0
						169	0
						169	0
						169	0
						171	0
						171	0
						170	0
						170	0
						170	0
						172	0
						172	0
						171	0
						171	0
						171	0
						173	0
						173	0
						172	0
						172	0
						172	0
						174	0
						174	0
						173	0
						173	0
						173	0
						175	0
						175	0
						174	0
						174	0
						174	0
						175.999	0
						175.999	0
						175	0
						175	0
						175	0
						176.998	0
						176.998	0
						176	0
						176	0
						176	0
						177.996	0
						177.996	0
						177	0
						177	0
						177	0
						178.992	0
						178.992	0
						178	0
						178	0
						178	0
						179.984	0
						179.984	0
						179	0
						179	0
						179	0
						180.969	0
						180.969	0
						180	0
						180	0
						180	0
						181.938	0
						181.938	0
						181	0
						181	0
						181	0
						182.875	0
						182.875	0
						182	0
						182	0
						182	0
						183.75	0
						183.75	0
						183	0
						183	0
						183	0
						184.5	0
						184.5	0
						184	0
						184	0
						184	0
						185	0
						185	0
						185	0
						184.5	0
						184.5	0
						183.75	0
						183.75	0
						182.875	0
						182.875	0
						181.938	0
						181.938	0
						180.969	0
						180.969	0
						179.984	0
						179.984	0
						178.992	0
						178.992	0
						177.996	0
						177.996	0
						176.998	0
						176.998	0
						175.999	0
						175.999	0
						175	0
						175	0
						174	0
						174	0
						173	0
						173	0
						172	0
						172	0
						171	0
						171	0
						170	0
						170	0
						169	0
						169	0
						168	0
						168	0
						167	0
						167	0
						166	0
						166	0
						165	0
						165	0
						164	0
						164	0
						163	0
						163	0
						162	0
						162	0
						161	0
						161	0.0345925
						186.5	0.0345925
						186.5	0.0118936
						186	0.0118936
						186	0
						186	0.0118936
						187	0.0118936
						187	0
						187	0.0118936
						186.5	0.0118936
						186.5	0.0345925
						173.75	0.0345925
						173.75	0.65561
						190.031	0.65561
						190.031	0.219661
						188.5	0.219661
						188.5	0.0371105
						188	0.0371105
						188	0
						188	0.0371105
						189	0.0371105
						189	0
						189	0.0371105
						188.5	0.0371105
						188.5	0.219661
						191.562	0.219661
						191.562	0.0852415
						190	0.0852415
						190	0
						190	0.0852415
						193.125	0.0852415
						193.125	0.0303722
						191.75	0.0303722
						191.75	0.00174549
						191	0.00174549
						191	0
						191	0.00174549
						192.5	0.00174549
						192.5	0
						192	0
						192	0
						192	0
						193	0
						193	0
						193	0
						192.5	0
						192.5	0.00174549
						191.75	0.00174549
						191.75	0.0303722
						194.5	0.0303722
						194.5	0.00797824
						194	0.00797824
						194	0
						194	0.00797824
						195	0.00797824
						195	0
						195	0.00797824
						194.5	0.00797824
						194.5	0.0303722
						193.125	0.0303722
						193.125	0.0852415
						191.562	0.0852415
						191.562	0.219661
						190.031	0.219661
						190.031	0.65561
						181.891	0.65561
						181.891	2.22936
						159.258	2.22936
						159.258	3.65616
						112.816	3.65616
						112.816	33.8627
						86.1895	33.8627
						86.1895	129.411
						210.789	129.411
						210.789	43.2459
						204.453	43.2459
						204.453	5.89523
						200	5.89523
						200	0.716887
						196.875	0.716887
						196.875	0.0381666
						196	0.0381666
						196	0
						196	0.0381666
						197.75	0.0381666
						197.75	0.028063
						197	0.028063
						197	0
						197	0.028063
						198.5	0.028063
						198.5	0.00640848
						198	0.00640848
						198	0
						198	0.00640848
						199	0.00640848
						199	0
						199	0.00640848
						198.5	0.00640848
						198.5	0.028063
						197.75	0.028063
						197.75	0.0381666
						196.875	0.0381666
						196.875	0.716887
						203.125	0.716887
						203.125	0.0576645
						201.5	0.0576645
						201.5	0.0116596
						200.5	0.0116596
						200.5	7.42001e-05
						200	7.42001e-05
						200	0
						200	7.42001e-05
						201	7.42001e-05
						201	0
						201	7.42001e-05
						200.5	7.42001e-05
						200.5	0.0116596
						202.5	0.0116596
						202.5	0.00241704
						202	0.00241704
						202	0
						202	0.00241704
						203	0.00241704
						203	0
						203	0.00241704
						202.5	0.00241704
						202.5	0.0116596
						201.5	0.0116596
						201.5	0.0576645
						204.75	0.0576645
						204.75	0.021148
						204	0.021148
						204	0
						204	0.021148
						205.5	0.021148
						205.5	0.000347853
						205	0.000347853
						205	0
						205	0.000347853
						206	0.000347853
						206	0
						206	0.000347853
						205.5	0.000347853
						205.5	0.021148
						204.75	0.021148
						204.75	0.0576645
						203.125	0.0576645
						203.125	0.716887
						200	0.716887
						200	5.89523
						208.906	5.89523
						208.906	1.99682
						207.5	1.99682
						207.5	0.174303
						207	0.174303
						207	0
						207	0.174303
						208	0.174303
						208	0
						208	0.174303
						207.5	0.174303
						207.5	1.99682
						210.312	1.99682
						210.312	1.24436
						209	1.24436
						209	0
						209	1.24436
						211.625	1.24436
						211.625	0.355029
						210.5	0.355029
						210.5	0.0476157
						210	0.0476157
						210	0
						210	0.0476157
						211	0.0476157
						211	0
						211	0.0476157
						210.5	0.0476157
						210.5	0.355029
						212.75	0.355029
						212.75	0.177926
						212	0.177926
						212	0
						212	0.177926
						213.5	0.177926
						213.5	0.0401501
						213	0.0401501
						213	0
						213	0.0401501
						214	0.0401501
						214	0
						214	0.0401501
						213.5	0.0401501
						213.5	0.177926
						212.75	0.177926
						212.75	0.355029
						211.625	0.355029
						211.625	1.24436
						210.312	1.24436
						210.312	1.99682
						208.906	1.99682
						208.906	5.89523
						204.453	5.89523
						204.453	43.2459
						217.125	43.2459
						217.125	8.09251
						215.75	8.09251
						215.75	0.504033
						215	0.504033
						215	0
						215	0.504033
						216.5	0.504033
						216.5	0.0378315
						216	0.0378315
						216	0
						216	0.0378315
						217	0.0378315
						217	0
						217	0.0378315
						216.5	0.0378315
						216.5	0.504033
						215.75	0.504033
						215.75	8.09251
						218.5	8.09251
						218.5	0.584969
						218	0.584969
						218	0
						218	0.584969
						219	0.584969
						219	0
						219	0.584969
						218.5	0.584969
						218.5	8.09251
						217.125	8.09251
						217.125	43.2459
						210.789	43.2459
						210.789	129.411
						148.489	129.411
						148.489	392.718
						287.23	392.718
						287.23	211.707
						238.557	211.707
						238.557	60.5867
						223.5	60.5867
						223.5	17.3512
						220.75	17.3512
						220.75	3.23524
						220	3.23524
						220	0
						220	3.23524
						221.5	3.23524
						221.5	0.503324
						221	0.503324
						221	0
						221	0.503324
						222	0.503324
						222	0
						222	0.503324
						221.5	0.503324
						221.5	3.23524
						220.75	3.23524
						220.75	17.3512
						226.25	17.3512
						226.25	5.80783
						223.875	5.80783
						223.875	1.25923
						223	1.25923
						223	0
						223	1.25923
						224.75	1.25923
						224.75	0.473523
						224	0.473523
						224	0
						224	0.473523
						225.5	0.473523
						225.5	0.277158
						225	0.277158
						225	0
						225	0.277158
						226	0.277158
						226	0
						226	0.277158
						225.5	0.277158
						225.5	0.473523
						224.75	0.473523
						224.75	1.25923
						223.875	1.25923
						223.875	5.80783
						228.625	5.80783
						228.625	1.82723
						227.5	1.82723
						227.5	0.145293
						227	0.145293
						227	0
						227	0.145293
						228	0.145293
						228	0
						228	0.145293
						227.5	0.145293
						227.5	1.82723
						229.75	1.82723
						229.75	0.426003
						229	0.426003
						229	0
						229	0.426003
						230.5	0.426003
						230.5	0.113954
						230	0.113954
						230	0
						230	0.113954
						231	0.113954
						231	0
						231	0.113954
						230.5	0.113954
						230.5	0.426003
						229.75	0.426003
						229.75	1.82723
						228.625	1.82723
						228.625	5.80783
						226.25	5.80783
						226.25	17.3512
						223.5	17.3512
						223.5	60.5867
						253.613	60.5867
						253.613	17.6842
						239.156	17.6842
						239.156	3.55132
						235	3.55132
						235	0.884127
						233.5	0.884127
						233.5	0.190585
						232.5	0.190585
						232.5	0.00651569
						232	0.00651569
						232	0
						232	0.00651569
						233	0.00651569
						233	0
						233	0.00651569
						232.5	0.00651569
						232.5	0.190585
						234.5	0.190585
						234.5	0.0573511
						234	0.0573511
						234	0
						234	0.0573511
						235	0.0573511
						235	0
						235	0.0573511
						234.5	0.0573511
						234.5	0.190585
						233.5	0.190585
						233.5	0.884127
						236.5	0.884127
						236.5	0.247376
						236	0.247376
						236	0
						236	0.247376
						237	0.247376
						237	0
						237	0.247376
						236.5	0.247376
						236.5	0.884127
						235	0.884127
						235	3.55132
						243.312	3.55132
						243.312	1.25049
						240	1.25049
						240	0.362287
						238.5	0.362287
						238.5	0.0530844
						238	0.0530844
						238	0
						238	0.0530844
						239	0.0530844
						239	0
						239	0.0530844
						238.5	0.0530844
						238.5	0.362287
						241.5	0.362287
						241.5	0.0556016
						240.5	0.0556016
						240.5	0.0224115
						240	0.0224115
						240	0
						240	0.0224115
						241	0.0224115
						241	0
						241	0.0224115
						240.5	0.0224115
						240.5	0.0556016
						242.5	0.0556016
						242.5	0.0231425
						242	0.0231425
						242	0
						242	0.0231425
						243	0.0231425
						243	0
						243	0.0231425
						242.5	0.0231425
						242.5	0.0556016
						241.5	0.0556016
						241.5	0.362287
						240	0.362287
						240	1.25049
						246.625	1.25049
						246.625	0.384281
						244.75	0.384281
						244.75	0.0234023
						244	0.0234023
						244	0
						244	0.0234023
						245.5	0.0234023
						245.5	0.0140022
						245	0.0140022
						245	0
						245	0.0140022
						246	0.0140022
						246	0
						246	0.0140022
						245.5	0.0140022
						245.5	0.0234023
						244.75	0.0234023
						244.75	0.384281
						248.5	0.384281
						248.5	0.0666221
						247.5	0.0666221
						247.5	0.00888898
						247	0.00888898
						247	0
						247	0.00888898
						248	0.00888898
						248	0
						248	0.00888898
						247.5	0.00888898
						247.5	0.0666221
						249.5	0.0666221
						249.5	0.0104796
						249	0.0104796
						249	0
						249	0.0104796
						250	0.0104796
						250	0
						250	0.0104796
						249.5	0.0104796
						249.5	0.0666221
						248.5	0.0666221
						248.5	0.384281
						246.625	0.384281
						246.625	1.25049
						243.312	1.25049
						243.312	3.55132
						239.156	3.55132
						239.156	17.6842
						268.07	17.6842
						268.07	9.24852
						259.203	9.24852
						259.203	0.441644
						254.297	0.441644
						254.297	0.136579
						251.875	0.136579
						251.875	0.00932761
						251	0.00932761
						251	0
						251	0.00932761
						252.75	0.00932761
						252.75	0.00623299
						252	0.00623299
						252	0
						252	0.00623299
						253.5	0.00623299
						253.5	0.00118091
						253	0.00118091
						253	0
						253	0.00118091
						254	0.00118091
						254	0
						254	0.00118091
						253.5	0.00118091
						253.5	0.00623299
						252.75	0.00623299
						252.75	0.00932761
						251.875	0.00932761
						251.875	0.136579
						256.719	0.136579
						256.719	0.110884
						255.5	0.110884
						255.5	0.00617637
						255	0.00617637
						255	0
						255	0.00617637
						256	0.00617637
						256	0
						256	0.00617637
						255.5	0.00617637
						255.5	0.110884
						257.938	0.110884
						257.938	0.00643994
						257	0.00643994
						257	0
						257	0.00643994
						258.875	0.00643994
						258.875	0
						258	0
						258	0
						258	0
						259.75	0
						259.75	0
						259	0
						259	0
						259	0
						260.5	0
						260.5	0
						260	0
						260	0
						260	0
						261	0
						261	0
						261	0
						260.5	0
						260.5	0
						259.75	0
						259.75	0
						258.875	0
						258.875	0.00643994
						257.938	0.00643994
						257.938	0.110884
						256.719	0.110884
						256.719	0.136579
						254.297	0.136579
						254.297	0.441644
						264.109	0.441644
						264.109	0.153932
						262.5	0.153932
						262.5	0.0224226
						262	0.0224226
						262	0
						262	0.0224226
						263	0.0224226
						263	0
						263	0.0224226
						262.5	0.0224226
						262.5	0.153932
						265.719	0.153932
						265.719	0.0376191
						264.5	0.0376191
						264.5	0.00596438
						264	0.00596438
						264	0
						264	0.00596438
						265	0.00596438
						265	0
						265	0.00596438
						264.5	0.00596438
						264.5	0.0376191
						266.938	0.0376191
						266.938	0.00829044
						266	0.00829044
						266	0
						266	0.00829044
						267.875	0.00829044
						267.875	0.00600313
						267	0.00600313
						267	0
						267	0.00600313
						268.75	0.00600313
						268.75	0.000338552
						268	0.000338552
						268	0
						268	0.000338552
						269.5	0.000338552
						269.5	0
						269	0
						269	0
						269	0
						270	0
						270	0
						270	0
						269.5	0
						269.5	0.000338552
						268.75	0.000338552
						268.75	0.00600313
						267.875	0.00600313
						267.875	0.00829044
						266.938	0.00829044
						266.938	0.0376191
						265.719	0.0376191
						265.719	0.153932
						264.109	0.153932
						264.109	0.441644
						259.203	0.441644
						259.203	9.24852
						276.938	9.24852
						276.938	3.27961
						273.062	3.27961
						273.062	0.533108
						271.5	0.533108
						271.5	0.0216776
						271	0.0216776
						271	0
						271	0.0216776
						272	0.0216776
						272	0
						272	0.0216776
						271.5	0.0216776
						271.5	0.533108
						274.625	0.533108
						274.625	0.2209
						273.5	0.2209
						273.5	0.0382561
						273	0.0382561
						273	0
						273	0.0382561
						274	0.0382561
						274	0
						274	0.0382561
						273.5	0.0382561
						273.5	0.2209
						275.75	0.2209
						275.75	0.047998
						275	0.047998
						275	0
						275	0.047998
						276.5	0.047998
						276.5	0.0210699
						276	0.0210699
						276	0
						276	0.0210699
						277	0.0210699
						277	0
						277	0.0210699
						276.5	0.0210699
						276.5	0.047998
						275.75	0.047998
						275.75	0.2209
						274.625	0.2209
						274.625	0.533108
						273.062	0.533108
						273.062	3.27961
						280.812	3.27961
						280.812	0.785899
						278.875	0.785899
						278.875	0.0958285
						278	0.0958285
						278	0
						278	0.0958285
						279.75	0.0958285
						279.75	0.0232533
						279	0.0232533
						279	0
						279	0.0232533
						280.5	0.0232533
						280.5	0.0138798
						280	0.0138798
						280	0
						280	0.0138798
						281	0.0138798
						281	0
						281	0.0138798
						280.5	0.0138798
						280.5	0.0232533
						279.75	0.0232533
						279.75	0.0958285
						278.875	0.0958285
						278.875	0.785899
						282.75	0.785899
						282.75	0.177203
						282	0.177203
						282	0
						282	0.177203
						283.5	0.177203
						283.5	0.0740155
						283	0.0740155
						283	0
						283	0.0740155
						284	0.0740155
						284	0
						284	0.0740155
						283.5	0.0740155
						283.5	0.177203
						282.75	0.177203
						282.75	0.785899
						280.812	0.785899
						280.812	3.27961
						276.938	3.27961
						276.938	9.24852
						268.07	9.24852
						268.07	17.6842
						253.613	17.6842
						253.613	60.5867
						238.557	60.5867
						238.557	211.707
						335.903	211.707
						335.903	105.243
						294.061	105.243
						294.061	29.279
						287.625	29.279
						287.625	5.92233
						285.75	5.92233
						285.75	1.05198
						285	1.05198
						285	0
						285	1.05198
						286.5	1.05198
						286.5	0.431659
						286	0.431659
						286	0
						286	0.431659
						287	0.431659
[truncated: 1,494 more rows]

## Sheet: Heat maps1_HID1
	d8	d0	d14
Zfp36l3	1	1	1
Ccdc108	1	1	1
Ush2a	1	1	1
Neto1	1	1	1
Gm10387	1	1	1
Nr1i2	1	1	1
Gm3286	1	1	1
L3mbtl4	1	1	1
Adam1b	1	1	1
Lyg2	1	1	1
Ttll8	1	1	1
Cd79a	1	1	1
E130304I02Rik	1	1	1
Cyp24a1	1	1	1
Gfap	1	1	1
Rsph6a	1	1	1
Tex13	1	1	1
Tmod4	1	1	1
Gm10685	1	1	1
Odf3b	1	1	1
Aldh3b2	1	1	1
Xlr3e-ps	1	1	1
B430305J03Rik	1	1	1
Gm9895	1	1	1
Oxgr1	1	1	1
Fmo2	1	1	1
1700069L16Rik	1	1	1
Crygs	1	1	1
Gm10579	1	1	1
Lpo	1	1	1
Mycs	1	1	1
Olfr891	1	1	1
Prss38	1	1	1
4921515J06Rik	1	1	1
Pgr	1	1	1
Trim60	1	1	1
Gpr64	1	1	1
Ikzf3	1	1	1
Olfr45	1	1	1
Tdpoz1	1	1	1
4732415M23Rik	1	1	1
4930579C12Rik	1	1	1
Gys2	1	1	1
Rab40b	1	1	1
Myt1l	1	1	1
Krt12	1	1	1
Ankrd22	1	1	1
Myog	1	1	1
Il34	1	1	1
Dyrk4	1	1	1
9530008L14Rik	1	1	1
Slc16a5	1	1	1
Lrat	1	1	1
Arhgap22	1	1	1
1700067K01Rik	1	1	1
Epsti1	1	1	1
Mpz	1	1	1
Vmn1r45	1	1	1
Ibsp	1	1	1
Ms4a15	1	1	1
Rtn4r	1	1	1
Prl5a1	1	1	1
Styk1	1	1	1
Pabpc1l	1	1	1
3110047P20Rik	1	1	1
Ubtfl1	1	1	1
Gm5662	1	1	1
Calb2	1	1	1
Gm5433 Gm6950	1	1	1
Fpr1	1	1	1
Inhbb	1	1	1
Tm4sf1	1	1	1
Zap70	1	1	1
Vmn1r28	1	1	1
Try5	1	1	1
Tppp2	1	1	1
Tmprss4	1	1	1
Tex24	1	1	1
Slfn4	1	1	1
Padi6	1	1	1
Olfr904	1	1	1
Olfr687	1	1	1
Olfr605	1	1	1
Olfr481	1	1	1
Olfr446	1	1	1
Olfr310	1	1	1
Olfr167	1	1	1
Olfr1411	1	1	1
Olfr1135	1	1	1
Mcpt3 Mcpt4	1	1	1
Klrb1b	1	1	1
Gm5134	1	1	1
Gm10839	1	1	1
Gm10672	1	1	1
Gm10414	1	1	1
Cst10	1	1	1
Adora3	1	1	1
Abpg	1	1	1
3110052M02Rik Gm10509	1	1	1
1700012L04Rik	1	1	1
4921501E09Rik	1	1	1
4930408O17Rik	1	1	1
4930470P17Rik	1	1	1
4931432M23Rik	1	1	1
BB014433	1	1	1
Ccr9	1	1	1
Cml5	1	1	1
Cyp2c54	1	1	1
Cyp3a41a	1	1	1
E030011O05Rik	1	1	1
Fbxl22	1	1	1
Gm10152	1	1	1
Gm10628	1	1	1
Gm4894	1	1	1
Gm9885	1	1	1
Gp1bb	1	1	1
Gpr152	1	1	1
Hmx3	1	1	1
Keg1	1	1	1
Klk1b7-ps	1	1	1
Krt33a	1	1	1
Lgsn	1	1	1
Mmp8	1	1	1
Nrg3	1	1	1
Olfr1134	1	1	1
Olfr1175-ps	1	1	1
Olfr1329	1	1	1
Olfr154	1	1	1
Olfr214	1	1	1
Olfr334-ps1	1	1	1
Olfr49	1	1	1
Olfr629	1	1	1
Olfr698	1	1	1
Olfr773	1	1	1
Olfr895	1	1	1
Plin1	1	1	1
Rd3	1	1	1
Sctr	1	1	1
Spag11b	1	1	1
Sprr2j-ps	1	1	1
Tmem89	1	1	1
H2-M6-ps	1	1	1
Hspa1a	1	1	1
Zswim2	1	1	1
Vsx1	1	1	1
Tsga13	1	1	1
Svs5	1	1	1
Prss40	1	1	1
Pcdhb1	1	1	1
Olfr958	1	1	1
Olfr144	1	1	1
1700008A04Rik	1	1	1
4930550L24Rik	1	1	1
Ado	1	1	1
Astl	1	1	1
D630004N19Rik	1	1	1
Fcnb	1	1	1
Gm10646	1	1	1
Gpr35	1	1	1
Ip6k3	1	1	1
Klk1b27	1	1	1
Lcn9	1	1	1
Noxa1	1	1	1
Olfr1147-ps1	1	1	1
Olfr1356	1	1	1
T2	1	1	1
Syngr3	1	1	1
Gm10366	1	1	1
Gm1661	1	1	1
Accsl	1	1	1
Zfp474	1	1	1
Gm5415	1	1	1
Gm10871	1	1	1
Dppa1	1	1	1
Cyp11a1	1	1	1
Atp12a	1	1	1
Fam155a	1	1	1
Rhox9	1	1	1
Rnf17	1	1	1
Fgfbp1	1	1	1
Ube1y1	1	1	1
Liph	1	1	1
Dmrtc1c1	1	1	1
Tbc1d10c	1	1	1
Abp1	1	1	1
Serpinb9g	1	1	1
Sfrp4	1	1	1
Il33	1	1	1
4930528F23Rik	1	1	1
Arhgap15	1	1	1
Atp6v1c2	1	1	1
Kndc1	1	1	1
Ankdd1b	1	1	1
Gm5922	1	1	1
Cdh16	1	1	1
Hsf2bp	1	1	1
Olfr1344	1	1	1
Dmrtc1c2	1	1	1
Eno4	1	1	1
Angptl4	1	1	1
Krt28	1	1	1
Aknad1	1	1	1
1520401A03Rik	1	1	1
Olfr1004-ps1	1	1	1
Olfr1167	1	1	1
Hist1h2af	1	1	1
Spns3	1	1	1
Gpr17	1	1	1
Cilp	1	1	1
Dmrtc1b	1	1	1
Rhoh	1	1	1
Dock3	1	1	1
Neurod1 Neurod5	1	1	1
Gm6320	1	1	1
Xlr3b	1	1	1
H3f3c	1	1	1
Degs2	1	1	1
Lhb	1	1	1
1700086D15Rik	1	1	1
Cdh15	1	1	1
Ramp3	1	1	1
Tmsb15b1	1	1	1
Gad1	1	1	1
Sebox	1	1	1
Olfr652	1	1	1
Epha6	1	1	1
Tspo	1	1	1
Ak7	1	1	1
9130023H24Rik	1	1	1
Acot6	1	1	1
Rimbp3	1	1	1
Kng2	1	1	1
Gm10745	1	1	1
4933440M02Rik	1	1	1
Gzmg	1	1	1
Cts8	1	1	1
Atp5l2	1	1	1
4930433I11Rik	1	1	1
Krt2	1	1	1
Oc90	1	1	1
Rdh7	1	1	1
Adam7	1	1	1
Csn2	1	1	1
Clrn1	1	1	1
Rinl	1	1	1
Ttll6	1	1	1
Wnt8b	1	1	1
Ugt3a1	1	1	1
Spocd1	1	1	1
Rab44	1	1	1
Olfr522	1	1	1
Olfr1158	1	1	1
Hapln2	1	1	1
Gcg	1	1	1
1700003H04Rik	1	1	1
Ankrd33	1	1	1
BC100530 Stfa3	1	1	1
Clec12b	1	1	1
Cyp2a5	1	1	1
Fut7	1	1	1
Gm1587	1	1	1
Il17c	1	1	1
Krtap9-3	1	1	1
Mcpt1	1	1	1
Mup-ps2	1	1	1
Olfr1098	1	1	1
Olfr1299	1	1	1
Olfr304	1	1	1
Olfr675	1	1	1
Olfr874	1	1	1
Otud7a	1	1	1
Plac1l	1	1	1
Prss44	1	1	1
Xdh	1	1	1
Dok3	1	1	1
Crybb1	1	1	1
Il10	1	1	1
Olfr9	1	1	1
Olfr514	1	1	1
Lrfn1	1	1	1
Sec14l3	1	1	1
Olfr1508	1	1	1
Flg2	1	1	1
Gm5416	1	1	1
Olfr103	1	1	1
Acbd7	1	1	1
Cmtm8	1	1	1
Krt23	1	1	1
Tmprss12	1	1	1
Tectb	1	1	1
Olfr398	1	1	1
A930002I21Rik	1	1	1
Gm1965	1	1	1
Olfr1384	1	1	1
Olfr348	1	1	1
Crhr1	1	1	1
Tst	1	1	1
Tll2	1	1	1
Acsm2	1	1	1
Gpr12	1	1	1
Mpped1	1	1	1
Ccdc65	1	1	1
Trpa1	1	1	1
Gabra1	1	1	1
Kcne4	1	1	1
Slc25a31	1	1	1
Wdr27	1	1	1
Neurog3	1	1	1
Asgr2	1	1	1
Prrt3	1	1	1
1700027A23Rik	1	1	1
Zscan4f	1	1	1
Ccl11	1	1	1
Slc45a3	1	1	1
H2-Aa	1	1	1
Sohlh2	1	1	1
Card14	1	1	1
Dnajb3	1	1	1
Abca14	1	1	1
Hspe1-ps6	1	1	1
Xlr4e-ps	1	1	1
Cyp4a10	1	1	1
Timd4	1	1	1
Prkag3	1	1	1
Th	1	1	1
Amhr2	1	1	1
Spr	1	1	1
Pabpc5	1	1	1
Gm766	1	1	1
Prss27	1	1	1
Gldn	1	1	1
Stk31	1	1	1
C130073F10Rik	1	1	1
Ush1c	1	1	1
Ptpn20	1	1	1
Acot12	1	1	1
Snai3	1	1	1
Casr	1	1	1
Gm9932	1	1	1
Obox5	1	1	1
Foxe1	1	1	1
Krt24	1	1	1
Mbl2	1	1	1
Hcn3	1	1	1
Zp3r	1	1	1
Slc13a5	1	1	1
Hist1h1t	1	1	1
9530003J23Rik	1	1	1
Clec4g	1	1	1
Gm9979	1	1	1
Gprc5d	1	1	1
Ysk4	1	1	1
Slc6a1	1	1	1
Foxb1	1	1	1
Timm8a2	1	1	1
Prl4a1	1	1	1
Best2	1	1	1
D630042F21Rik	1	1	1
Gsdma3	1	1	1
Lrg1	1	1	1
Olfr1423	1	1	1
Otop2	1	1	1
Tecta	1	1	1
Smok2b	1	1	1
Aspa	1	1	1
Vmn2r49	1	1	1
Yjefn3	1	1	1
Sstr5	1	1	1
Fam70b	1	1	1
Prr19	1	1	1
C730048C13Rik	1	1	1
Olfr350	1	1	1
Stra8	1	1	1
Gm10481	1	1	1
Gm10481	1	1	1
1700001K19Rik	1	1	1
Bbox1	1	1	1
Ceacam12	1	1	1
Gm1604b	1	1	1
Fxyd7	1	1	1
Sytl1	1	1	1
Dpp10	1	1	1
Ocm	1	1	1
1700110I01Rik	1	1	1
Cyp17a1	1	1	1
Gm4983	1	1	1
Chst5	1	1	1
Otoa	1	1	1
Olfr20	1	1	1
Otof	1	1	1
Serpinb1c	1	1	1
Zbtb32	1	1	1
Zfp663	1	1	1

## Sheet: Heat maps1_HID2
1.75	130939					31.5831	1699.16
1	130939					2.5	1699.16
1	0					2.5	432.843
1	130939					1.5	432.843
2.5	130939					1.5	5.29785
2.5	4851.05					1	5.29785
2	4851.05					1	0
2	0					1	5.29785
2	4851.05					2	5.29785
3	4851.05					2	0
3	0					2	5.29785
3	4851.05					1.5	5.29785
2.5	4851.05					1.5	432.843
2.5	130939					3.5	432.843
1.75	130939					3.5	29.1119
						3	29.1119
						3	0
						3	29.1119
						4	29.1119
						4	0
						4	29.1119
						3.5	29.1119
						3.5	432.843
						2.5	432.843
						2.5	1699.16
						60.6662	1699.16
						60.6662	1456.6
						5.5	1456.6
						5.5	20.61
						5	20.61
						5	0
						5	20.61
						6	20.61
						6	0
						6	20.61
						5.5	20.61
						5.5	1456.6
						115.832	1456.6
						115.832	1303.81
						41.5	1303.81
						41.5	228.945
						24.4766	228.945
						24.4766	65.9112
						14	65.9112
						14	14.1099
						8.8125	14.1099
						8.8125	4.66057
						7	4.66057
						7	0
						7	4.66057
						10.625	4.66057
						10.625	1.90216
						8.75	1.90216
						8.75	0.659928
						8	0.659928
						8	0
						8	0.659928
						9.5	0.659928
						9.5	0.170697
						9	0.170697
						9	0
						9	0.170697
						10	0.170697
						10	0
						10	0.170697
						9.5	0.170697
						9.5	0.659928
						8.75	0.659928
						8.75	1.90216
						12.5	1.90216
						12.5	1.20294
						11.5	1.20294
						11.5	0.198275
						11	0.198275
						11	0
						11	0.198275
						12	0.198275
						12	0
						12	0.198275
						11.5	0.198275
						11.5	1.20294
						13.5	1.20294
						13.5	0.556021
						13	0.556021
						13	0
						13	0.556021
						14	0.556021
						14	0
						14	0.556021
						13.5	0.556021
						13.5	1.20294
						12.5	1.20294
						12.5	1.90216
						10.625	1.90216
						10.625	4.66057
						8.8125	4.66057
						8.8125	14.1099
						19.1875	14.1099
						19.1875	6.68035
						15.75	6.68035
						15.75	0.567264
						15	0.567264
						15	0
						15	0.567264
						16.5	0.567264
						16.5	0.257969
						16	0.257969
						16	0
						16	0.257969
						17	0.257969
						17	0
						17	0.257969
						16.5	0.257969
						16.5	0.567264
						15.75	0.567264
						15.75	6.68035
						22.625	6.68035
						22.625	1.31496
						20.125	1.31496
						20.125	0.288842
						18.75	0.288842
						18.75	0.0290822
						18	0.0290822
						18	0
						18	0.0290822
						19.5	0.0290822
						19.5	0.0110221
						19	0.0110221
						19	0
						19	0.0110221
						20	0.0110221
						20	0
						20	0.0110221
						19.5	0.0110221
						19.5	0.0290822
						18.75	0.0290822
						18.75	0.288842
						21.5	0.288842
						21.5	0.140742
						21	0.140742
						21	0
						21	0.140742
						22	0.140742
						22	0
						22	0.140742
						21.5	0.140742
						21.5	0.288842
						20.125	0.288842
						20.125	1.31496
						25.125	1.31496
						25.125	0.389249
						23.75	0.389249
						23.75	0.0728049
						23	0.0728049
						23	0
						23	0.0728049
						24.5	0.0728049
						24.5	0.017327
						24	0.017327
						24	0
						24	0.017327
						25	0.017327
						25	0
						25	0.017327
						24.5	0.017327
						24.5	0.0728049
						23.75	0.0728049
						23.75	0.389249
						26.5	0.389249
						26.5	0.0844781
						26	0.0844781
						26	0
						26	0.0844781
						27	0.0844781
						27	0
						27	0.0844781
						26.5	0.0844781
						26.5	0.389249
						25.125	0.389249
						25.125	1.31496
						22.625	1.31496
						22.625	6.68035
						19.1875	6.68035
						19.1875	14.1099
						14	14.1099
						14	65.9112
						34.9531	65.9112
						34.9531	35.5894
						31	35.5894
						31	2.78078
						28.75	2.78078
						28.75	0.591727
						28	0.591727
						28	0
						28	0.591727
						29.5	0.591727
						29.5	0.105267
						29	0.105267
						29	0
						29	0.105267
						30	0.105267
						30	0
						30	0.105267
						29.5	0.105267
						29.5	0.591727
						28.75	0.591727
						28.75	2.78078
						33.25	2.78078
						33.25	1.96888
						31.75	1.96888
						31.75	0.283199
						31	0.283199
						31	0
						31	0.283199
						32.5	0.283199
						32.5	0.0512442
						32	0.0512442
						32	0
						32	0.0512442
						33	0.0512442
						33	0
						33	0.0512442
						32.5	0.0512442
						32.5	0.283199
						31.75	0.283199
						31.75	1.96888
						34.75	1.96888
						34.75	0.505607
						34	0.505607
						34	0
						34	0.505607
						35.5	0.505607
						35.5	0.0398177
						35	0.0398177
						35	0
						35	0.0398177
						36	0.0398177
						36	0
						36	0.0398177
						35.5	0.0398177
						35.5	0.505607
						34.75	0.505607
						34.75	1.96888
						33.25	1.96888
						33.25	2.78078
						31	2.78078
						31	35.5894
						38.9062	35.5894
						38.9062	7.41203
						37.5	7.41203
						37.5	0.450281
						37	0.450281
						37	0
						37	0.450281
						38	0.450281
						38	0
						38	0.450281
						37.5	0.450281
						37.5	7.41203
						40.3125	7.41203
						40.3125	6.35235
						39	6.35235
						39	0
						39	6.35235
						41.625	6.35235
						41.625	2.42165
						40.5	2.42165
						40.5	0.609541
						40	0.609541
						40	0
						40	0.609541
						41	0.609541
						41	0
						41	0.609541
						40.5	0.609541
						40.5	2.42165
						42.75	2.42165
						42.75	1.39996
						42	1.39996
						42	0
						42	1.39996
						43.5	1.39996
						43.5	0.231984
						43	0.231984
						43	0
						43	0.231984
						44	0.231984
						44	0
						44	0.231984
						43.5	0.231984
						43.5	1.39996
						42.75	1.39996
						42.75	2.42165
						41.625	2.42165
						41.625	6.35235
						40.3125	6.35235
						40.3125	7.41203
						38.9062	7.41203
						38.9062	35.5894
						34.9531	35.5894
						34.9531	65.9112
						24.4766	65.9112
						24.4766	228.945
						58.5234	228.945
						58.5234	90.72
						53.9844	90.72
						53.9844	22.9026
						50.0938	22.9026
						50.0938	3.55376
						46.625	3.55376
						46.625	1.4982
						45.5	1.4982
						45.5	0.120621
						45	0.120621
						45	0
						45	0.120621
						46	0.120621
						46	0
						46	0.120621
						45.5	0.120621
						45.5	1.4982
						47.75	1.4982
						47.75	0.788361
						47	0.788361
						47	0
						47	0.788361
						48.5	0.788361
						48.5	0.157208
						48	0.157208
						48	0
						48	0.157208
						49	0.157208
						49	0
						49	0.157208
						48.5	0.157208
						48.5	0.788361
						47.75	0.788361
						47.75	1.4982
						46.625	1.4982
						46.625	3.55376
						53.5625	3.55376
						53.5625	2.01748
						51.625	2.01748
						51.625	0.290929
						50.5	0.290929
						50.5	0.0646282
						50	0.0646282
						50	0
						50	0.0646282
						51	0.0646282
						51	0
						51	0.0646282
						50.5	0.0646282
						50.5	0.290929
						52.75	0.290929
						52.75	0.0888809
						52	0.0888809
						52	0
						52	0.0888809
						53.5	0.0888809
						53.5	0.0223438
						53	0.0223438
						53	0
						53	0.0223438
						54	0.0223438
						54	0
						54	0.0223438
						53.5	0.0223438
						53.5	0.0888809
						52.75	0.0888809
						52.75	0.290929
						51.625	0.290929
						51.625	2.01748
						55.5	2.01748
						55.5	0.340909
						55	0.340909
						55	0
						55	0.340909
						56	0.340909
						56	0
						56	0.340909
						55.5	0.340909
						55.5	2.01748
						53.5625	2.01748
						53.5625	3.55376
						50.0938	3.55376
						50.0938	22.9026
						57.875	22.9026
						57.875	4.13072
						57	4.13072
						57	0
						57	4.13072
						58.75	4.13072
						58.75	0.980898
						58	0.980898
						58	0
						58	0.980898
						59.5	0.980898
						59.5	0.413147
						59	0.413147
						59	0
						59	0.413147
						60	0.413147
						60	0
						60	0.413147
						59.5	0.413147
						59.5	0.980898
						58.75	0.980898
						58.75	4.13072
						57.875	4.13072
						57.875	22.9026
						53.9844	22.9026
						53.9844	90.72
						63.0625	90.72
						63.0625	23.3477
						61.5	23.3477
						61.5	2.47576
						61	2.47576
						61	0
						61	2.47576
						62	2.47576
						62	0
						62	2.47576
						61.5	2.47576
						61.5	23.3477
						64.625	23.3477
						64.625	6.51239
						63.5	6.51239
						63.5	1.47184
						63	1.47184
						63	0
						63	1.47184
						64	1.47184
						64	0
						64	1.47184
						63.5	1.47184
						63.5	6.51239
						65.75	6.51239
						65.75	5.1446
						65	5.1446
						65	0
						65	5.1446
						66.5	5.1446
						66.5	0.988948
						66	0.988948
						66	0
						66	0.988948
						67	0.988948
						67	0
						67	0.988948
						66.5	0.988948
						66.5	5.1446
						65.75	5.1446
						65.75	6.51239
						64.625	6.51239
						64.625	23.3477
						63.0625	23.3477
						63.0625	90.72
						58.5234	90.72
						58.5234	228.945
						41.5	228.945
						41.5	1303.81
						190.165	1303.81
						190.165	681.438
						93.9612	681.438
						93.9612	289.82
						68	289.82
						68	0
						68	289.82
						119.922	289.82
						119.922	98.6252
						91.1729	98.6252
						91.1729	23.0946
						77.2656	23.0946
						77.2656	6.36136
						72.4688	6.36136
						72.4688	0.530556
						69.75	0.530556
						69.75	0.0470697
						69	0.0470697
						69	0
						69	0.0470697
						70.5	0.0470697
						70.5	0.0238015
						70	0.0238015
						70	0
						70	0.0238015
						71	0.0238015
						71	0
						71	0.0238015
						70.5	0.0238015
						70.5	0.0470697
						69.75	0.0470697
						69.75	0.530556
						75.1875	0.530556
						75.1875	0.354093
						73.5	0.354093
						73.5	0.0756639
						72.5	0.0756639
						72.5	0.00791809
						72	0.00791809
						72	0
						72	0.00791809
						73	0.00791809
						73	0
						73	0.00791809
						72.5	0.00791809
						72.5	0.0756639
						74.5	0.0756639
						74.5	0.0289751
						74	0.0289751
						74	0
						74	0.0289751
						75	0.0289751
						75	0
						75	0.0289751
						74.5	0.0289751
						74.5	0.0756639
						73.5	0.0756639
						73.5	0.354093
						76.875	0.354093
						76.875	0.0939899
						76	0.0939899
						76	0
						76	0.0939899
						77.75	0.0939899
						77.75	0.0220705
						77	0.0220705
						77	0
						77	0.0220705
						78.5	0.0220705
						78.5	0.00423756
						78	0.00423756
						78	0
						78	0.00423756
						79	0.00423756
						79	0
						79	0.00423756
						78.5	0.00423756
						78.5	0.0220705
						77.75	0.0220705
						77.75	0.0939899
						76.875	0.0939899
						76.875	0.354093
						75.1875	0.354093
						75.1875	0.530556
						72.4688	0.530556
						72.4688	6.36136
						82.0625	6.36136
						82.0625	1.64078
						80.5	1.64078
						80.5	0.145562
						80	0.145562
						80	0
						80	0.145562
						81	0.145562
						81	0
						81	0.145562
						80.5	0.145562
						80.5	1.64078
						83.625	1.64078
						83.625	0.504551
						82	0.504551
						82	0
						82	0.504551
						85.25	0.504551
						85.25	0.357662
						83.75	0.357662
						83.75	0.0495877
						83	0.0495877
						83	0
						83	0.0495877
						84.5	0.0495877
						84.5	0.0152914
						84	0.0152914
						84	0
						84	0.0152914
						85	0.0152914
						85	0
						85	0.0152914
						84.5	0.0152914
						84.5	0.0495877
						83.75	0.0495877
						83.75	0.357662
						86.75	0.357662
						86.75	0.187244
						86	0.187244
						86	0
						86	0.187244
						87.5	0.187244
						87.5	0.0302731
						87	0.0302731
						87	0
						87	0.0302731
						88	0.0302731
						88	0
						88	0.0302731
						87.5	0.0302731
						87.5	0.187244
						86.75	0.187244
						86.75	0.357662
						85.25	0.357662
						85.25	0.504551
						83.625	0.504551
						83.625	1.64078
						82.0625	1.64078
						82.0625	6.36136
						77.2656	6.36136
						77.2656	23.0946
						105.08	23.0946
						105.08	15.3839
						94.875	15.3839
						94.875	1.76811
						91	1.76811
						91	0.443914
						89.5	0.443914
						89.5	0.0689173
						89	0.0689173
						89	0
						89	0.0689173
						90	0.0689173
						90	0
						90	0.0689173
						89.5	0.0689173
						89.5	0.443914
						92.5	0.443914
						92.5	0.18516
						91.5	0.18516
						91.5	0.0149945
						91	0.0149945
						91	0
						91	0.0149945
						92	0.0149945
						92	0
						92	0.0149945
						91.5	0.0149945
						91.5	0.18516
						93.5	0.18516
						93.5	0.0328582
						93	0.0328582
						93	0
						93	0.0328582
						94	0.0328582
						94	0
						94	0.0328582
						93.5	0.0328582
						93.5	0.18516
						92.5	0.18516
						92.5	0.443914
						91	0.443914
						91	1.76811
						98.75	1.76811
						98.75	1.14061
						96.625	1.14061
						96.625	0.151278
						95.5	0.151278
						95.5	0.018339
						95	0.018339
						95	0
						95	0.018339
						96	0.018339
						96	0
						96	0.018339
						95.5	0.018339
						95.5	0.151278
						97.75	0.151278
						97.75	0.0468243
						97	0.0468243
						97	0
						97	0.0468243
						98.5	0.0468243
						98.5	0.0135513
						98	0.0135513
						98	0
						98	0.0135513
						99	0.0135513
						99	0
						99	0.0135513
						98.5	0.0135513
						98.5	0.0468243
						97.75	0.0468243
						97.75	0.151278
						96.625	0.151278
						96.625	1.14061
						100.875	1.14061
						100.875	0.271729
						100	0.271729
						100	0
						100	0.271729
						101.75	0.271729
						101.75	0.0996797
						101	0.0996797
						101	0
						101	0.0996797
						102.5	0.0996797
						102.5	0.0194863
						102	0.0194863
						102	0
						102	0.0194863
						103	0.0194863
						103	0
						103	0.0194863
						102.5	0.0194863
						102.5	0.0996797
						101.75	0.0996797
						101.75	0.271729
						100.875	0.271729
						100.875	1.14061
						98.75	1.14061
						98.75	1.76811
						94.875	1.76811
						94.875	15.3839
						115.285	15.3839
						115.285	4.40251
						107.875	4.40251
						107.875	1.05324
						105.5	1.05324
						105.5	0.113156
						104.5	0.113156
						104.5	0.0421158
						104	0.0421158
						104	0
						104	0.0421158
						105	0.0421158
						105	0
						105	0.0421158
						104.5	0.0421158
						104.5	0.113156
						106.5	0.113156
						106.5	0.0569871
						106	0.0569871
						106	0
						106	0.0569871
						107	0.0569871
						107	0
						107	0.0569871
						106.5	0.0569871
						106.5	0.113156
						105.5	0.113156
						105.5	1.05324
						110.25	1.05324
						110.25	0.146198
						108.75	0.146198
						108.75	0.0404352
						108	0.0404352
						108	0
						108	0.0404352
						109.5	0.0404352
						109.5	0.0141971
						109	0.0141971
						109	0
						109	0.0141971
						110	0.0141971
						110	0
						110	0.0141971
						109.5	0.0141971
						109.5	0.0404352
						108.75	0.0404352
						108.75	0.146198
						111.75	0.146198
						111.75	0.0639995
						111	0.0639995
						111	0
						111	0.0639995
						112.5	0.0639995
						112.5	0.00612965
						112	0.00612965
						112	0
						112	0.00612965
						113	0.00612965
						113	0
						113	0.00612965
						112.5	0.00612965
						112.5	0.0639995
						111.75	0.0639995
						111.75	0.146198
						110.25	0.146198
						110.25	1.05324
						107.875	1.05324
						107.875	4.40251
						122.695	4.40251
						122.695	1.52673
						117.031	1.52673
						117.031	0.129741
						114.75	0.129741
						114.75	0.00850042
						114	0.00850042
						114	0
						114	0.00850042
						115.5	0.00850042
						115.5	0.00648917
						115	0.00648917
						115	0
						115	0.00648917
						116	0.00648917
						116	0
						116	0.00648917
						115.5	0.00648917
						115.5	0.00850042
						114.75	0.00850042
						114.75	0.129741
						119.312	0.129741
						119.312	0.0869708
						117.75	0.0869708
						117.75	0.0109478
						117	0.0109478
						117	0
						117	0.0109478
						118.5	0.0109478
						118.5	0.00280137
						118	0.00280137
						118	0
						118	0.00280137
						119	0.00280137
						119	0
						119	0.00280137
						118.5	0.00280137
						118.5	0.0109478
						117.75	0.0109478
						117.75	0.0869708
						120.875	0.0869708
						120.875	0.0114425
						120	0.0114425
						120	0
						120	0.0114425
						121.75	0.0114425
						121.75	0.00725746
						121	0.00725746
						121	0
						121	0.00725746
						122.5	0.00725746
						122.5	0.00203007
						122	0.00203007
						122	0
						122	0.00203007
						123	0.00203007
						123	0
						123	0.00203007
						122.5	0.00203007
						122.5	0.00725746
						121.75	0.00725746
						121.75	0.0114425
						120.875	0.0114425
						120.875	0.0869708
						119.312	0.0869708
						119.312	0.129741
						117.031	0.129741
						117.031	1.52673
						128.359	1.52673
						128.359	0.242101
						124.875	0.242101
						124.875	0.077703
						124	0.077703
						124	0
						124	0.077703
						125.75	0.077703
						125.75	0.00420899
						125	0.00420899
						125	0
						125	0.00420899
						126.5	0.00420899
						126.5	0.00223112
						126	0.00223112
						126	0
						126	0.00223112
						127	0.00223112
						127	0
						127	0.00223112
						126.5	0.00223112
						126.5	0.00420899
						125.75	0.00420899
						125.75	0.077703
						124.875	0.077703
						124.875	0.242101
						131.844	0.242101
						131.844	0.0853398
						128.875	0.0853398
						128.875	0.00892518
						128	0.00892518
						128	0
						128	0.00892518
						129.75	0.00892518
						129.75	0.00385431
						129	0.00385431
						129	0
						129	0.00385431
						130.5	0.00385431
						130.5	9.81429e-05
						130	9.81429e-05
						130	0
						130	9.81429e-05
						131	9.81429e-05
						131	0
						131	9.81429e-05
						130.5	9.81429e-05
						130.5	0.00385431
						129.75	0.00385431
						129.75	0.00892518
						128.875	0.00892518
						128.875	0.0853398
						134.812	0.0853398
						134.812	0.0407214
						132.875	0.0407214
						132.875	0.00617505
						132	0.00617505
						132	0
						132	0.00617505
						133.75	0.00617505
						133.75	0.00240778
						133	0.00240778
						133	0
						133	0.00240778
						134.5	0.00240778
						134.5	0.000651794
						134	0.000651794
						134	0
						134	0.000651794
						135	0.000651794
						135	0
						135	0.000651794
						134.5	0.000651794
						134.5	0.00240778
						133.75	0.00240778
						133.75	0.00617505
						132.875	0.00617505
						132.875	0.0407214
						136.75	0.0407214
						136.75	0.0150303
						136	0.0150303
						136	0
						136	0.0150303
						137.5	0.0150303
						137.5	0.00112178
						137	0.00112178
						137	0
						137	0.00112178
						138	0.00112178
						138	0
						138	0.00112178
						137.5	0.00112178
						137.5	0.0150303
						136.75	0.0150303
						136.75	0.0407214
						134.812	0.0407214
						134.812	0.0853398
						131.844	0.0853398
						131.844	0.242101
						128.359	0.242101
						128.359	1.52673
						122.695	1.52673
						122.695	4.40251
						115.285	4.40251
						115.285	15.3839
						105.08	15.3839
						105.08	23.0946
						91.1729	23.0946
						91.1729	98.6252
						148.672	98.6252
						148.672	30.0961
						144.094	30.0961
						144.094	11.3406
						140.562	11.3406
						140.562	0.88363
						139	0.88363
						139	0
						139	0.88363
						142.125	0.88363
						142.125	0.603576
						140.75	0.603576
						140.75	0.113204
						140	0.113204
						140	0
						140	0.113204
						141.5	0.113204
						141.5	0.0446041
						141	0.0446041
						141	0
						141	0.0446041
						142	0.0446041
						142	0
						142	0.0446041
						141.5	0.0446041
						141.5	0.113204
						140.75	0.113204
						140.75	0.603576
						143.5	0.603576
						143.5	0.194347
						143	0.194347
						143	0
						143	0.194347
						144	0.194347
						144	0
						144	0.194347
						143.5	0.194347
						143.5	0.603576
						142.125	0.603576
						142.125	0.88363
						140.562	0.88363
						140.562	11.3406
						147.625	11.3406
						147.625	2.38135
						145.75	2.38135
						145.75	0.554187
						145	0.554187
						145	0
						145	0.554187
						146.5	0.554187
						146.5	0.152425
						146	0.152425
						146	0
						146	0.152425
						147	0.152425
						147	0
						147	0.152425
						146.5	0.152425
						146.5	0.554187
						145.75	0.554187
						145.75	2.38135
						149.5	2.38135
						149.5	1.05846
						148.5	1.05846
						148.5	0.110012
						148	0.110012
						148	0
						148	0.110012
						149	0.110012
						149	0
						149	0.110012
						148.5	0.110012
						148.5	1.05846
						150.5	1.05846
						150.5	0.36851
						150	0.36851
						150	0
						150	0.36851
						151	0.36851
						151	0
						151	0.36851
						150.5	0.36851
						150.5	1.05846
						149.5	1.05846
						149.5	2.38135
						147.625	2.38135
						147.625	11.3406
						144.094	11.3406
						144.094	30.0961
						153.25	30.0961
						153.25	13.1533
						152	13.1533
						152	0
						152	13.1533
						154.5	13.1533
						154.5	3.81594
						153.5	3.81594
						153.5	0.532052
						153	0.532052
						153	0
						153	0.532052
						154	0.532052
						154	0
						154	0.532052
						153.5	0.532052
						153.5	3.81594
						155.5	3.81594
						155.5	0.786702
						155	0.786702
						155	0
						155	0.786702
						156	0.786702
						156	0
						156	0.786702
						155.5	0.786702
						155.5	3.81594
						154.5	3.81594
						154.5	13.1533
						153.25	13.1533
						153.25	30.0961
						148.672	30.0961
						148.672	98.6252
						119.922	98.6252
						119.922	289.82
						93.9612	289.82
						93.9612	681.438
						286.368	681.438
						286.368	488.886
						179.881	488.886
						179.881	111.991
						157.875	111.991
						157.875	23.914
						157	23.914
						157	0
						157	23.914
						158.75	23.914
						158.75	8.38329
						158	8.38329
						158	0
						158	8.38329
						159.5	8.38329
						159.5	2.69117
						159	2.69117
						159	0
						159	2.69117
						160	2.69117
						160	0
						160	2.69117
						159.5	2.69117
						159.5	8.38329
						158.75	8.38329
						158.75	23.914
						157.875	23.914
						157.875	111.991
						201.888	111.991
						201.888	72.7245
						163.719	72.7245
						163.719	3.90994
						161.75	3.90994
						161.75	0.316277
						161	0.316277
						161	0
						161	0.316277
						162.5	0.316277
						162.5	0.278449
						162	0.278449
						162	0
						162	0.278449
						163	0.278449
						163	0
						163	0.278449
						162.5	0.278449
						162.5	0.316277
						161.75	0.316277
						161.75	3.90994
						165.688	3.90994
						165.688	2.85903
						164.5	2.85903
						164.5	0.207791
						164	0.207791
						164	0
						164	0.207791
						165	0.207791
						165	0
						165	0.207791
						164.5	0.207791
						164.5	2.85903
						166.875	2.85903
						166.875	1.3453
						166	1.3453
						166	0
						166	1.3453
						167.75	1.3453
						167.75	0.266439
						167	0.266439
						167	0
						167	0.266439
						168.5	0.266439
						168.5	0.2054
						168	0.2054
						168	0
						168	0.2054
						169	0.2054
						169	0
						169	0.2054
						168.5	0.2054
						168.5	0.266439
						167.75	0.266439
						167.75	1.3453
						166.875	1.3453
						166.875	2.85903
						165.688	2.85903
						165.688	3.90994
						163.719	3.90994
						163.719	72.7245
						240.057	72.7245
						240.057	42.5649
						206.578	42.5649
						206.578	10.8194
						175.75	10.8194
						175.75	0.607229
						171.688	0.607229
						171.688	0.154646
						170.5	0.154646
						170.5	0.00963774
						170	0.00963774
						170	0
						170	0.00963774
						171	0.00963774
						171	0
						171	0.00963774
						170.5	0.00963774
						170.5	0.154646
						172.875	0.154646
						172.875	0.0671441
						172	0.0671441
						172	0
						172	0.0671441
						173.75	0.0671441
						173.75	0.0258352
						173	0.0258352
						173	0
						173	0.0258352
						174.5	0.0258352
						174.5	0.00672481
						174	0.00672481
						174	0
						174	0.00672481
						175	0.00672481
						175	0
						175	0.00672481
						174.5	0.00672481
						174.5	0.0258352
						173.75	0.0258352
						173.75	0.0671441
						172.875	0.0671441
						172.875	0.154646
						171.688	0.154646
						171.688	0.607229
						179.812	0.607229
						179.812	0.204263
						177.625	0.204263
						177.625	0.00735348
						176.5	0.00735348
						176.5	0.000253901
						176	0.000253901
						176	0
						176	0.000253901
						177	0.000253901
						177	0
						177	0.000253901
						176.5	0.000253901
						176.5	0.00735348
						178.75	0.00735348
						178.75	0.00301915
						178	0.00301915
						178	0
						178	0.00301915
						179.5	0.00301915
						179.5	0
						179	0
						179	0
						179	0
						180	0
						180	0
						180	0
						179.5	0
						179.5	0.00301915
						178.75	0.00301915
						178.75	0.00735348
						177.625	0.00735348
						177.625	0.204263
						182	0.204263
						182	0.0497115
						181	0.0497115
						181	0
						181	0.0497115
						183	0.0497115
						183	0.00182472
						182	0.00182472
						182	0
						182	0.00182472
						184	0.00182472
						184	0.000335063
						183	0.000335063
						183	0
						183	0.000335063
						185	0.000335063
						185	0
						184	0
						184	0
						184	0
						186	0
						186	0
						185	0
						185	0
						185	0
						187	0
						187	0
						186	0
						186	0
						186	0
						188	0
						188	0
						187	0
						187	0
						187	0
						189	0
						189	0
						188	0
						188	0
						188	0
						190	0
						190	0
						189	0
						189	0
						189	0
						191	0
						191	0
						190	0
						190	0
						190	0
						192	0
						192	0
						191	0
						191	0
						191	0
						193	0
						193	0
						192	0
						192	0
						192	0
						194	0
						194	0
						193	0
						193	0
						193	0
						195	0
						195	0
						194	0
						194	0
						194	0
						196	0
						196	0
						195	0
						195	0
						195	0
						197	0
						197	0
						196	0
						196	0
						196	0
						198	0
						198	0
						197	0
						197	0
						197	0
						199	0
						199	0
						198	0
						198	0
						198	0
						200	0
						200	0
						199	0
						199	0
						199	0
						201	0
						201	0
						200	0
						200	0
						200	0
						202	0
						202	0
						201	0
						201	0
						201	0
						203	0
						203	0
						202	0
						202	0
						202	0
						204	0
						204	0
						203	0
						203	0
						203	0
						205	0
						205	0
						204	0
						204	0
						204	0
						206	0
						206	0
						205	0
						205	0
						205	0
						207	0
						207	0
						206	0
						206	0
						206	0
						208	0
						208	0
						207	0
						207	0
						207	0
						209	0
						209	0
						208	0
						208	0
						208	0
						210	0
						210	0
						209	0
						209	0
						209	0
						211	0
						211	0
						210	0
						210	0
						210	0
						212	0
						212	0
						211	0
						211	0
						211	0
						213	0
						213	0
						212	0
						212	0
						212	0
						214	0
						214	0
						213	0
						213	0
						213	0
						215	0
						215	0
						214	0
						214	0
						214	0
						216	0
						216	0
						215	0
						215	0
						215	0
						217	0
						217	0
						216	0
						216	0
						216	0
						218	0
						218	0
						217	0
						217	0
						217	0
						219	0
						219	0
						218	0
						218	0
						218	0
						219.999	0
						219.999	0
						219	0
						219	0
						219	0
						220.998	0
						220.998	0
						220	0
						220	0
						220	0
						221.996	0
						221.996	0
						221	0
						221	0
						221	0
						222.992	0
						222.992	0
						222	0
						222	0
						222	0
						223.984	0
						223.984	0
						223	0
						223	0
						223	0
						224.969	0
						224.969	0
						224	0
						224	0
						224	0
						225.938	0
						225.938	0
						225	0
						225	0
						225	0
						226.875	0
						226.875	0
						226	0
						226	0
						226	0
						227.75	0
						227.75	0
						227	0
						227	0
						227	0
						228.5	0
						228.5	0
						228	0
						228	0
						228	0
						229	0
						229	0
						229	0
						228.5	0
						228.5	0
						227.75	0
						227.75	0
						226.875	0
						226.875	0
						225.938	0
						225.938	0
						224.969	0
						224.969	0
						223.984	0
						223.984	0
						222.992	0
						222.992	0
						221.996	0
						221.996	0
						220.998	0
						220.998	0
						219.999	0
						219.999	0
						219	0
						219	0
						218	0
						218	0
						217	0
						217	0
						216	0
						216	0
						215	0
						215	0
						214	0
						214	0
						213	0
						213	0
						212	0
						212	0
						211	0
						211	0
						210	0
						210	0
						209	0
						209	0
						208	0
						208	0
						207	0
						207	0
						206	0
						206	0
						205	0
						205	0
						204	0
						204	0
						203	0
						203	0
						202	0
						202	0
						201	0
						201	0
						200	0
						200	0
						199	0
						199	0
						198	0
						198	0
						197	0
						197	0
						196	0
						196	0
						195	0
						195	0
						194	0
						194	0
						193	0
						193	0
						192	0
						192	0
						191	0
						191	0
						190	0
						190	0
						189	0
						189	0
						188	0
						188	0
						187	0
						187	0
						186	0
						186	0
						185	0
						185	0.000335063
						184	0.000335063
						184	0.00182472
						183	0.00182472
						183	0.0497115
						182	0.0497115
						182	0.204263
						179.812	0.204263
						179.812	0.607229
						175.75	0.607229
						175.75	10.8194
						237.406	10.8194
						237.406	1.94336
						233.75	1.94336
						233.75	0.656581
						231.625	0.656581
						231.625	0.159821
						230.5	0.159821
						230.5	0.0250469
						230	0.0250469
						230	0
						230	0.0250469
						231	0.0250469
						231	0
						231	0.0250469
						230.5	0.0250469
						230.5	0.159821
						232.75	0.159821
						232.75	0.0620476
						232	0.0620476
						232	0
						232	0.0620476
						233.5	0.0620476
						233.5	0.0216064
						233	0.0216064
						233	0
						233	0.0216064
						234	0.0216064
						234	0
						234	0.0216064
						233.5	0.0216064
						233.5	0.0620476
						232.75	0.0620476
						232.75	0.159821
						231.625	0.159821
						231.625	0.656581
						235.875	0.656581
						235.875	0.168976
						235	0.168976
						235	0
						235	0.168976
						236.75	0.168976
						236.75	0.0344174
						236	0.0344174
						236	0
						236	0.0344174
						237.5	0.0344174
						237.5	0.0171296
						237	0.0171296
						237	0
						237	0.0171296
						238	0.0171296
						238	0
						238	0.0171296
						237.5	0.0171296
						237.5	0.0344174
						236.75	0.0344174
						236.75	0.168976
						235.875	0.168976
						235.875	0.656581
						233.75	0.656581
						233.75	1.94336
						241.062	1.94336
						241.062	1.01961
						239.5	1.01961
						239.5	0.0754237
						239	0.0754237
						239	0
						239	0.0754237
						240	0.0754237
						240	0
						240	0.0754237
						239.5	0.0754237
						239.5	1.01961
						242.625	1.01961
						242.625	0.102603
						241.5	0.102603
						241.5	0.016359
						241	0.016359
						241	0
						241	0.016359
						242	0.016359
						242	0
						242	0.016359
						241.5	0.016359
						241.5	0.102603
						243.75	0.102603
						243.75	0.0344704
						243	0.0344704
						243	0
						243	0.0344704
						244.5	0.0344704
						244.5	0.0220425
						244	0.0220425
						244	0
						244	0.0220425
						245	0.0220425
						245	0
						245	0.0220425
						244.5	0.0220425
						244.5	0.0344704
						243.75	0.0344704
						243.75	0.102603
						242.625	0.102603
						242.625	1.01961
						241.062	1.01961
						241.062	1.94336
						237.406	1.94336
						237.406	10.8194
						206.578	10.8194
						206.578	42.5649
						273.535	42.5649
						273.535	24.9758
						258.898	24.9758
						258.898	6.26717
						250.844	6.26717
						250.844	1.02128
						248	1.02128
						248	0.315418
						246.5	0.315418
						246.5	0.0346162
						246	0.0346162
						246	0
						246	0.0346162
						247	0.0346162
						247	0
						247	0.0346162
						246.5	0.0346162
						246.5	0.315418
						249.5	0.315418
						249.5	0.0483914
						248.5	0.0483914
						248.5	0.0104671
						248	0.0104671
						248	0
						248	0.0104671
						249	0.0104671
						249	0
						249	0.0104671
						248.5	0.0104671
						248.5	0.0483914
						250.5	0.0483914
						250.5	0.0170963
						250	0.0170963
						250	0
						250	0.0170963
						251	0.0170963
						251	0
						251	0.0170963
						250.5	0.0170963
						250.5	0.0483914
						249.5	0.0483914
						249.5	0.315418
						248	0.315418
						248	1.02128
						253.688	1.02128
						253.688	0.426673
						252.5	0.426673
						252.5	0.0686811
						252	0.0686811
						252	0
						252	0.0686811
						253	0.0686811
						253	0
						253	0.0686811
						252.5	0.0686811
						252.5	0.426673
						254.875	0.426673
						254.875	0.0870328
						254	0.0870328
						254	0
						254	0.0870328
						255.75	0.0870328
						255.75	0.0422053
						255	0.0422053
						255	0
						255	0.0422053
						256.5	0.0422053
						256.5	0.010646
						256	0.010646
						256	0
						256	0.010646
						257	0.010646
						257	0
						257	0.010646
						256.5	0.010646
						256.5	0.0422053
						255.75	0.0422053
						255.75	0.0870328
						254.875	0.0870328
						254.875	0.426673
						253.688	0.426673
						253.688	1.02128
						250.844	1.02128
						250.844	6.26717
						266.952	6.26717
						266.952	1.63126
						260.123	1.63126
						260.123	0.139098
						258.5	0.139098
						258.5	0.020667
						258	0.020667
						258	0
						258	0.020667
						259	0.020667
						259	0
						259	0.020667
						258.5	0.020667
						258.5	0.139098
						261.746	0.139098
						261.746	0.0619534
						260.5	0.0619534
						260.5	0.0064731
						260	0.0064731
						260	0
						260	0.0064731
						261	0.0064731
						261	0
						261	0.0064731
						260.5	0.0064731
						260.5	0.0619534
						262.992	0.0619534
						262.992	0.0170811
						262	0.0170811
						262	0
						262	0.0170811
						263.984	0.0170811
						263.984	0.00343994
						263	0.00343994
						263	0
						263	0.00343994
						264.969	0.00343994
						264.969	0.000570839
						264	0.000570839
						264	0
						264	0.000570839
						265.938	0.000570839
						265.938	0
						265	0
						265	0
						265	0
						266.875	0
						266.875	0
						266	0
						266	0
						266	0
						267.75	0
						267.75	0
						267	0
						267	0
						267	0
						268.5	0
						268.5	0
						268	0
						268	0
						268	0
						269	0
						269	0
						269	0
						268.5	0
						268.5	0
						267.75	0
						267.75	0
						266.875	0
						266.875	0
						265.938	0
						265.938	0.000570839
						264.969	0.000570839
						264.969	0.00343994
						263.984	0.00343994
						263.984	0.0170811
						262.992	0.0170811
						262.992	0.0619534
						261.746	0.0619534
						261.746	0.139098
						260.123	0.139098
						260.123	1.63126
						273.781	1.63126
						273.781	0.438859
						271.5	0.438859
						271.5	0.0309263
						270.5	0.0309263
						270.5	0.00425845
						270	0.00425845
						270	0
						270	0.00425845
						271	0.00425845
						271	0
						271	0.00425845
						270.5	0.00425845
						270.5	0.0309263
						272.5	0.0309263
						272.5	0.00441432
						272	0.00441432
						272	0
						272	0.00441432
						273	0.00441432
						273	0
						273	0.00441432
						272.5	0.00441432
						272.5	0.0309263
						271.5	0.0309263
						271.5	0.438859
						276.062	0.438859
						276.062	0.221558
						274.5	0.221558
						274.5	0.0137743
						274	0.0137743
						274	0
						274	0.0137743
						275	0.0137743
						275	0
						275	0.0137743
						274.5	0.0137743
						274.5	0.221558
						277.625	0.221558
						277.625	0.0428561
						276.5	0.0428561
						276.5	0.00278898
						276	0.00278898
						276	0
						276	0.00278898
						277	0.00278898
						277	0
						277	0.00278898
						276.5	0.00278898
						276.5	0.0428561
						278.75	0.0428561
						278.75	0.0335954
						278	0.0335954
						278	0
						278	0.0335954
						279.5	0.0335954
						279.5	0.00329277
						279	0.00329277
						279	0
						279	0.00329277
						280	0.00329277
						280	0
						280	0.00329277
						279.5	0.00329277
						279.5	0.0335954
						278.75	0.0335954
						278.75	0.0428561
						277.625	0.0428561
						277.625	0.221558
						276.062	0.221558
						276.062	0.438859
						273.781	0.438859
						273.781	1.63126
						266.952	1.63126
						266.952	6.26717
						258.898	6.26717
						258.898	24.9758
						288.172	24.9758
						288.172	12.2752
						283.625	12.2752
						283.625	1.19217
						281.75	1.19217
						281.75	0.267664
						281	0.267664
						281	0
						281	0.267664
						282.5	0.267664
						282.5	0.0131506
						282	0.0131506
						282	0
						282	0.0131506
						283	0.0131506
						283	0
						283	0.0131506
						282.5	0.0131506
						282.5	0.267664
						281.75	0.267664
						281.75	1.19217
						285.5	1.19217
						285.5	0.660057
						284.5	0.660057
						284.5	0.110567
						284	0.110567
						284	0
						284	0.110567
						285	0.110567
						285	0
						285	0.110567
						284.5	0.110567
						284.5	0.660057
						286.5	0.660057
						286.5	0.141933
						286	0.141933
						286	0
						286	0.141933
						287	0.141933
						287	0
						287	0.141933
						286.5	0.141933
						286.5	0.660057
						285.5	0.660057
						285.5	1.19217
						283.625	1.19217
						283.625	12.2752
						292.719	12.2752
						292.719	3.30157
						289.625	3.30157
						289.625	0.364337
						288.5	0.364337
						288.5	0.076894
						288	0.076894
						288	0
[truncated: 1,494 more rows]

## Sheet: Heat maps1_HID3
	d0	d8	d14
Btn2a2	1	1	1
Amdhd1	1	1	1
Tdpoz3	1	1	1
Slc17a1	1	1	1
Rab3c	1	1	1
Pom121l2	1	1	1
Tacr3	1	1	1
Cela2a	1	1	1
Cmtm2a	1	1	1
Lrrc66	1	1	1
Fetub	1	1	1
Oas1f	1	1	1
Fam5b	1	1	1
Slfn8	1	1	1
2310003L06Rik	1	1	1
Gcm2	1	1	1
Tdpoz4	1	1	1
Tnfrsf18	1	1	1
Ppp1r16b	1	1	1
Pgam2	1	1	1
H2-Ke6	1	1	1
Foxp2	1	1	1
Klhdc7a	1	1	1
Gdpd2	1	1	1
Cyp2j9	1	1	1
Rhbdl2	1	1	1
Nrip3	1	1	1
Ptges2	1	1	1
Naalad2	1	1	1
Adamts6	1	1	1
Pcdhb18	1	1	1
A2bp1	1	1	1
Thnsl2	1	1	1
Speer4c	1	1	1
Trim72	1	1	1
Gpr85	1	1	1
Ednra	1	1	1
Lgr6	1	1	1
Lhx8	1	1	1
Rtp3	1	1	1
Ror2	1	1	1
Acss3	1	1	1
Fam65b	1	1	1
BC024139	1	1	1
Hoxd8	1	1	1
Ccnb3	1	1	1
Tmem53	1	1	1
Wfdc10	1	1	1
Pramel3	1	1	1
Btn1a1	1	1	1
Efna1	1	1	1
Prol1	1	1	1
Chpf	1	1	1
Smok3a	1	1	1
Siglecg	1	1	1
Akap6	1	1	1
Veph1	1	1	1
Olfr1397-ps1	1	1	1
Lepr	1	1	1
AI646023	1	1	1
1700048O20Rik	1	1	1
4931423N10Rik	1	1	1
Nfasc	1	1	1
S100a16	1	1	1
Scml4	1	1	1
Inpp4b	1	1	1
Cntnap3	1	1	1
Tle2	1	1	1
Xlr4b	1	1	1
Gm10099	1	1	1
Rab17	1	1	1
Espn	1	1	1
Atp1a2	1	1	1
BC051142 Tesb	1	1	1
Gm11275 Hist1h4b Hist2h4	1	1	1
Ntf5	1	1	1
Peli3	1	1	1
Tnni1	1	1	1
5730508B09Rik	1	1	1
Aox4	1	1	1
Asgr1	1	1	1
Arpp21	1	1	1
Il6ra	1	1	1
Cd180	1	1	1
A2m	1	1	1
Myl2	1	1	1
Cetn4	1	1	1
Enpp1	1	1	1
Klhdc1	1	1	1
Col25a1	1	1	1
Esrrg	1	1	1
Sntg1	1	1	1
Cpb2	1	1	1
Zfp354b	1	1	1
Edn3	1	1	1
Cyp46a1	1	1	1
Efcab6	1	1	1
Adh4	1	1	1
Slc45a1	1	1	1
BC089491	1	1	1
C330011M18Rik	1	1	1
Gm9963	1	1	1
Rin1	1	1	1
Clec10a	1	1	1
Mcoln2	1	1	1
Gpr83	1	1	1
Spag8	1	1	1
Gpr172b	1	1	1
Zfp429	1	1	1
Pde6g	1	1	1
Foxc1	1	1	1
Pln	1	1	1
Gm5897	1	1	1
Zfp831	1	1	1
Zfp385b	1	1	1
Ptprn2	1	1	1
Prox2	1	1	1
Ppara	1	1	1
Fbxw4	1	1	1
9930023K05Rik	1	1	1
Gm10113	1	1	1
B3gnt6	1	1	1
Wfikkn2	1	1	1
Tmem205	1	1	1
Gda	1	1	1
Tbc1d10a	1	1	1
Npas2	1	1	1
Myo15	1	1	1
Elf5	1	1	1
Slc7a14	1	1	1
Rph3al	1	1	1
Gpr84	1	1	1
Phxr4	1	1	1
Phactr1	1	1	1
Phyhip	1	1	1
1700047G07Rik	1	1	1
Dhdpsl	1	1	1
Tal2	1	1	1
Zxda	1	1	1
Spock3	1	1	1
Wdr16	1	1	1
Fam132b	1	1	1
Cbfa2t3	1	1	1
Gm10125	1	1	1
Calb1	1	1	1
Gm10374	1	1	1
Trpv2	1	1	1
Hoxa10	1	1	1
Begain	1	1	1
Mal	1	1	1
Efcab3	1	1	1
Dhh	1	1	1
Zkscan4	1	1	1
Nhlh1	1	1	1
Grm4	1	1	1
D17H6S56E-3	1	1	1
Akr1c19	1	1	1
6430548M08Rik	1	1	1
Btnl9	1	1	1
Anks6	1	1	1
Xlr4a	1	1	1
2310007B03Rik	1	1	1
Hrasls	1	1	1
Myoz2	1	1	1
Usp9y	1	1	1
2410022M11Rik	1	1	1
Tspan11	1	1	1
Slc6a20b	1	1	1
Gdf1	1	1	1
A930038C07Rik	1	1	1
Ccdc13	1	1	1
Chrna2	1	1	1
Dlx4	1	1	1
Cabp5	1	1	1
Susd3	1	1	1
Hs3st4	1	1	1
Tmem30c	1	1	1
Aplnr	1	1	1
Naprt1	1	1	1
Grik1	1	1	1
Fam57b	1	1	1
4921539E11Rik	1	1	1
Olfr129	1	1	1
E030010A14Rik	1	1	1
Wnt7a	1	1	1
Vmn1r63	1	1	1
V1rd18 V1rd19	1	1	1
Tmem217	1	1	1
Tas2r139	1	1	1
Svs4	1	1	1
Pcdhb6	1	1	1
Olfr837	1	1	1
Klk1b21	1	1	1
Gm1679	1	1	1
Crygb	1	1	1
Adam2	1	1	1
1700021P04Rik	1	1	1
4922502B01Rik	1	1	1
4933401F05Rik	1	1	1
Aadacl3	1	1	1
Astx2	1	1	1
BC027072	1	1	1
Ccr8	1	1	1
Cox8c	1	1	1
Cyp2c66	1	1	1
Defa-rs1	1	1	1
E030019B06Rik	1	1	1
Enthd1	1	1	1
Gm10436	1	1	1
Gm10823	1	1	1
Gm13023	1	1	1
Gm5800	1	1	1
Gm9926	1	1	1
Hmgb1-rs18	1	1	1
Igfals	1	1	1
Kir3dl2	1	1	1
Mup-ps22	1	1	1
Mup17	1	1	1
Olfr1123	1	1	1
Olfr1491	1	1	1
Olfr207 Olfr208 Olfr209	1	1	1
Olfr396-ps1	1	1	1
Olfr519	1	1	1
Olfr76	1	1	1
Olfr955	1	1	1
Pramel	1	1	1
Rnase9	1	1	1
Snhg9	1	1	1
Naip5	1	1	1
Six2	1	1	1
Kcnj8	1	1	1
Cebpb	1	1	1
S100a1	1	1	1
Vps37d	1	1	1
Rabep2	1	1	1
Dscam	1	1	1
Cndp1	1	1	1
Fli1	1	1	1
Tbx2	1	1	1
Plekhh3	1	1	1
Clstn2	1	1	1
Frzb	1	1	1
Upk1b	1	1	1
Pgm5	1	1	1
Gm10516	1	1	1
Gm4841	1	1	1
Gm10852	1	1	1
Atp10b	1	1	1
Dfnb59	1	1	1
Fam46a	1	1	1
4933409K07Rik	1	1	1
Il17d	1	1	1
Gabbr2	1	1	1
Aqp7	1	1	1
6030452D12Rik	1	1	1
Olfr722	1	1	1
Prdm12	1	1	1
Olfr1420	1	1	1
Slfn14-ps	1	1	1
Tas1r3	1	1	1
Enpep	1	1	1
Lzts2	1	1	1
Sla	1	1	1
2310007A19Rik	1	1	1
4930449A18Rik	1	1	1
Zfp524	1	1	1
Gjc3	1	1	1
Irx4	1	1	1
Tmem132c	1	1	1
Adh1	1	1	1
Psg17	1	1	1
Col16a1	1	1	1
Apbb1	1	1	1
Ephb6	1	1	1
2010007H06Rik	1	1	1
Pdzk1ip1	1	1	1
Gm9984	1	1	1
A730037C10Rik	1	1	1
Ntf3	1	1	1
Barx2	1	1	1
1700034I23Rik	1	1	1
Psp	1	1	1
Csmd1	1	1	1
Hnf1b	1	1	1
Gm10845	1	1	1
Hes7	1	1	1
Cdc42ep1	1	1	1
1700023A16Rik	1	1	1
Art1	1	1	1
Clec2g	1	1	1
Fam186a	1	1	1
Gm5622	1	1	1
Gpr128	1	1	1
Krt27	1	1	1
Olfr1086	1	1	1
Olfr1496	1	1	1
Olfr67	1	1	1
Pnma3	1	1	1
Serpina7	1	1	1
Tekt5	1	1	1
Vmn1r50	1	1	1
Hand1	1	1	1
Ube2l6	1	1	1
Pdzd7	1	1	1
Slc44a5	1	1	1
Soat2	1	1	1
1700013F07Rik	1	1	1
Cml2	1	1	1
Gm4884	1	1	1
Krt71	1	1	1
Olfr1277	1	1	1
Ott	1	1	1
Olfm4	1	1	1
Msh5	1	1	1
Egflam	1	1	1
Gm4858	1	1	1
Gbp6 Gbp7	1	1	1
Map3k8	1	1	1
Agbl2	1	1	1
Atp8b1	1	1	1
Art5	1	1	1
9130014G24Rik	1	1	1
Hsd3b1	1	1	1
Glyctk	1	1	1
Ak5	1	1	1
Cdk20	1	1	1
Pla2r1	1	1	1
Gpr173	1	1	1
Disp2	1	1	1
Layn	1	1	1
9430002A10Rik	1	1	1
Gm16432	1	1	1
Nell2	1	1	1
Ankrd29	1	1	1
AY358078	1	1	1
Kirrel3	1	1	1
Dgkg	1	1	1
Trim12	1	1	1
P2rx5	1	1	1
Gpr113	1	1	1
Slamf9	1	1	1
Hsf3	1	1	1
Slc22a15	1	1	1
Itpkb	1	1	1
4921504E06Rik	1	1	1
Fkbp6	1	1	1
Gpr111	1	1	1
Mlc1	1	1	1
Pramef17	1	1	1
Slc6a4	1	1	1
Mycbpap	1	1	1
C1qtnf6	1	1	1
D330041H03Rik	1	1	1
Actl7a	1	1	1
Mdga2	1	1	1
Fam5c	1	1	1
Mab21l1	1	1	1
Bglap-rs1	1	1	1
Pkhd1l1	1	1	1
Dnase1l3	1	1	1
Grin2c	1	1	1
Spag4	1	1	1
Cdhr4	1	1	1
Slc2a2	1	1	1
Strc	1	1	1
Scnn1a	1	1	1
Klhl31	1	1	1
Fstl3	1	1	1
Dpf3	1	1	1
Rps6ka4	1	1	1
Tmem35	1	1	1
Ttc39d	1	1	1
Il17re	1	1	1
Unc13c	1	1	1
Rhbdf1	1	1	1
Cbln3	1	1	1
1700088E04Rik	1	1	1
Hoxa13	1	1	1
Slc6a3	1	1	1
Vwa3b	1	1	1
Ugt1a5	1	1	1
Entpd1	1	1	1
Ugt1a8	1	1	1
Fn3k	1	1	1
St8sia2	1	1	1
Gulo	1	1	1
Fa2h	1	1	1
Mstn	1	1	1
6330403L08Rik	1	1	1
Plcl1	1	1	1
Cdh5	1	1	1
Ano7	1	1	1
Cables1	1	1	1
Fstl4	1	1	1
Opn3	1	1	1
A930005I04Rik	1	1	1
Lrrn2	1	1	1
Tmem184a	1	1	1
Cdh20	1	1	1
Slc24a3	1	1	1
Hp	1	1	1
Tspan1	1	1	1
E330034G19Rik	1	1	1
Rarb	1	1	1
Kcnn3	1	1	1
Fam20c	1	1	1
Gm10373	1	1	1
Duxbl	1	1	1
Thsd7b	1	1	1
Cmah	1	1	1
Arg1	1	1	1

## Sheet: Heat maps_HID4
83.2352	498.452
38.9961	498.452
38.9961	84.3424
24.7109	84.3424
24.7109	3.20989
13.3906	3.20989
13.3906	0.355774
6.75	0.355774
6.75	0.0341105
2.6875	0.0341105
2.6875	0.00119743
1.5	0.00119743
1.5	1.44877e-05
1	1.44877e-05
1	0
1	1.44877e-05
2	1.44877e-05
2	0
2	1.44877e-05
1.5	1.44877e-05
1.5	0.00119743
3.875	0.00119743
3.875	4.66797e-05
3	4.66797e-05
3	0
3	4.66797e-05
4.75	4.66797e-05
4.75	4.79445e-06
4	4.79445e-06
4	0
4	4.79445e-06
5.5	4.79445e-06
5.5	6.29339e-07
5	6.29339e-07
5	0
5	6.29339e-07
6	6.29339e-07
6	0
6	6.29339e-07
5.5	6.29339e-07
5.5	4.79445e-06
4.75	4.79445e-06
4.75	4.66797e-05
3.875	4.66797e-05
3.875	0.00119743
2.6875	0.00119743
2.6875	0.0341105
10.8125	0.0341105
10.8125	0.0118478
9.125	0.0118478
9.125	0.000391929
7.75	0.000391929
7.75	9.25522e-05
7	9.25522e-05
7	0
7	9.25522e-05
8.5	9.25522e-05
8.5	1.86208e-06
8	1.86208e-06
8	0
8	1.86208e-06
9	1.86208e-06
9	0
9	1.86208e-06
8.5	1.86208e-06
8.5	9.25522e-05
7.75	9.25522e-05
7.75	0.000391929
10.5	0.000391929
10.5	0.000104275
10	0.000104275
10	0
10	0.000104275
11	0.000104275
11	0
11	0.000104275
10.5	0.000104275
10.5	0.000391929
9.125	0.000391929
9.125	0.0118478
12.5	0.0118478
12.5	0.0005575
12	0.0005575
12	0
12	0.0005575
13	0.0005575
13	0
13	0.0005575
12.5	0.0005575
12.5	0.0118478
10.8125	0.0118478
10.8125	0.0341105
6.75	0.0341105
6.75	0.355774
20.0312	0.355774
20.0312	0.0522014
16.9375	0.0522014
16.9375	0.00692653
14.75	0.00692653
14.75	0.000429423
14	0.000429423
14	0
14	0.000429423
15.5	0.000429423
15.5	6.97992e-05
15	6.97992e-05
15	0
15	6.97992e-05
16	6.97992e-05
16	0
16	6.97992e-05
15.5	6.97992e-05
15.5	0.000429423
14.75	0.000429423
14.75	0.00692653
19.125	0.00692653
19.125	0.00159316
17.75	0.00159316
17.75	0.000175444
17	0.000175444
17	0
17	0.000175444
18.5	0.000175444
18.5	1.74573e-05
18	1.74573e-05
18	0
18	1.74573e-05
19	1.74573e-05
19	0
19	1.74573e-05
18.5	1.74573e-05
18.5	0.000175444
17.75	0.000175444
17.75	0.00159316
20.5	0.00159316
20.5	0.000442778
20	0.000442778
20	0
20	0.000442778
21	0.000442778
21	0
21	0.000442778
20.5	0.000442778
20.5	0.00159316
19.125	0.00159316
19.125	0.00692653
16.9375	0.00692653
16.9375	0.0522014
23.125	0.0522014
23.125	0.0162533
22	0.0162533
22	0
22	0.0162533
24.25	0.0162533
24.25	0.00318911
23	0.00318911
23	0
23	0.00318911
25.5	0.00318911
25.5	0.00120551
24.5	0.00120551
24.5	5.11816e-05
24	5.11816e-05
24	0
24	5.11816e-05
25	5.11816e-05
25	0
25	5.11816e-05
24.5	5.11816e-05
24.5	0.00120551
26.5	0.00120551
26.5	0.000145748
26	0.000145748
26	0
26	0.000145748
27	0.000145748
27	0
27	0.000145748
26.5	0.000145748
26.5	0.00120551
25.5	0.00120551
25.5	0.00318911
24.25	0.00318911
24.25	0.0162533
23.125	0.0162533
23.125	0.0522014
20.0312	0.0522014
20.0312	0.355774
13.3906	0.355774
13.3906	3.20989
36.0312	3.20989
36.0312	0.912534
30.75	0.912534
30.75	0.0237517
28.5	0.0237517
28.5	0.00038052
28	0.00038052
28	0
28	0.00038052
29	0.00038052
29	0
29	0.00038052
28.5	0.00038052
28.5	0.0237517
33	0.0237517
33	0.00855663
30.75	0.00855663
30.75	0.000831465
30	0.000831465
30	0
30	0.000831465
31.5	0.000831465
31.5	0.00014771
31	0.00014771
31	0
31	0.00014771
32	0.00014771
32	0
32	0.00014771
31.5	0.00014771
31.5	0.000831465
30.75	0.000831465
30.75	0.00855663
35.25	0.00855663
35.25	0.00167498
33.75	0.00167498
33.75	8.822e-05
33	8.822e-05
33	0
33	8.822e-05
34.5	8.822e-05
34.5	5.65713e-06
34	5.65713e-06
34	0
34	5.65713e-06
35	5.65713e-06
35	0
35	5.65713e-06
34.5	5.65713e-06
34.5	8.822e-05
33.75	8.822e-05
33.75	0.00167498
36.75	0.00167498
36.75	0.000229432
36	0.000229432
36	0
36	0.000229432
37.5	0.000229432
37.5	1.64077e-05
37	1.64077e-05
37	0
37	1.64077e-05
38	1.64077e-05
38	0
38	1.64077e-05
37.5	1.64077e-05
37.5	0.000229432
36.75	0.000229432
36.75	0.00167498
35.25	0.00167498
35.25	0.00855663
33	0.00855663
33	0.0237517
30.75	0.0237517
30.75	0.912534
41.3125	0.912534
41.3125	0.445775
39.5	0.445775
39.5	0.0281196
39	0.0281196
39	0
39	0.0281196
40	0.0281196
40	0
40	0.0281196
39.5	0.0281196
39.5	0.445775
43.125	0.445775
43.125	0.127849
41.75	0.127849
41.75	0.00784743
41	0.00784743
41	0
41	0.00784743
42.5	0.00784743
42.5	0.00118086
42	0.00118086
42	0
42	0.00118086
43	0.00118086
43	0
43	0.00118086
42.5	0.00118086
42.5	0.00784743
41.75	0.00784743
41.75	0.127849
44.5	0.127849
44.5	0.00907662
44	0.00907662
44	0
44	0.00907662
45	0.00907662
45	0
45	0.00907662
44.5	0.00907662
44.5	0.127849
43.125	0.127849
43.125	0.445775
41.3125	0.445775
41.3125	0.912534
36.0312	0.912534
36.0312	3.20989
24.7109	3.20989
24.7109	84.3424
53.2812	84.3424
53.2812	13.315
49.25	13.315
49.25	2.40076
46.875	2.40076
46.875	0.171069
46	0.171069
46	0
46	0.171069
47.75	0.171069
47.75	0.0541715
47	0.0541715
47	0
47	0.0541715
48.5	0.0541715
48.5	0.00318974
48	0.00318974
48	0
48	0.00318974
49	0.00318974
49	0
49	0.00318974
48.5	0.00318974
48.5	0.0541715
47.75	0.0541715
47.75	0.171069
46.875	0.171069
46.875	2.40076
51.625	2.40076
51.625	0.235547
50.5	0.235547
50.5	0.00185432
50	0.00185432
50	0
50	0.00185432
51	0.00185432
51	0
51	0.00185432
50.5	0.00185432
50.5	0.235547
52.75	0.235547
52.75	0.0234862
52	0.0234862
52	0
52	0.0234862
53.5	0.0234862
53.5	0.00919072
53	0.00919072
53	0
53	0.00919072
54	0.00919072
54	0
54	0.00919072
53.5	0.00919072
53.5	0.0234862
52.75	0.0234862
52.75	0.235547
51.625	0.235547
51.625	2.40076
49.25	2.40076
49.25	13.315
57.3125	13.315
57.3125	4.80113
55.75	4.80113
55.75	0.202022
55	0.202022
55	0
55	0.202022
56.5	0.202022
56.5	0.0326517
56	0.0326517
56	0
56	0.0326517
57	0.0326517
57	0
57	0.0326517
56.5	0.0326517
56.5	0.202022
55.75	0.202022
55.75	4.80113
58.875	4.80113
58.875	0.668691
58	0.668691
58	0
58	0.668691
59.75	0.668691
59.75	0.00988676
59	0.00988676
59	0
59	0.00988676
60.5	0.00988676
60.5	0.00196797
60	0.00196797
60	0
60	0.00196797
61	0.00196797
61	0
61	0.00196797
60.5	0.00196797
60.5	0.00988676
59.75	0.00988676
59.75	0.668691
58.875	0.668691
58.875	4.80113
57.3125	4.80113
57.3125	13.315
53.2812	13.315
53.2812	84.3424
38.9961	84.3424
38.9961	498.452
127.474	498.452
127.474	256.885
71.9822	256.885
71.9822	3.80575
62.5	3.80575
62.5	0.14657
62	0.14657
62	0
62	0.14657
63	0.14657
63	0
63	0.14657
62.5	0.14657
62.5	3.80575
81.4644	3.80575
81.4644	1.82381
66.25	1.82381
66.25	0.247509
64	0.247509
64	0
64	0.247509
68.5	0.247509
68.5	0.0567027
66.25	0.0567027
66.25	0.00595703
65	0.00595703
65	0
65	0.00595703
67.5	0.00595703
67.5	0.00188609
66.5	0.00188609
66.5	0.000249412
66	0.000249412
66	0
66	0.000249412
67	0.000249412
67	0
67	0.000249412
66.5	0.000249412
66.5	0.00188609
68.5	0.00188609
68.5	0.000250624
68	0.000250624
68	0
68	0.000250624
69	0.000250624
69	0
69	0.000250624
68.5	0.000250624
68.5	0.00188609
67.5	0.00188609
67.5	0.00595703
66.25	0.00595703
66.25	0.0567027
70.75	0.0567027
70.75	0.0133099
70	0.0133099
70	0
70	0.0133099
71.5	0.0133099
71.5	0.00280559
71	0.00280559
71	0
71	0.00280559
72	0.00280559
72	0
72	0.00280559
71.5	0.00280559
71.5	0.0133099
70.75	0.0133099
70.75	0.0567027
68.5	0.0567027
68.5	0.247509
66.25	0.247509
66.25	1.82381
96.6787	1.82381
96.6787	0.845131
83.7559	0.845131
83.7559	0.0397533
76.3906	0.0397533
76.3906	0.00358615
73.75	0.00358615
73.75	0.00017096
73	0.00017096
73	0
73	0.00017096
74.5	0.00017096
74.5	1.60872e-05
74	1.60872e-05
74	0
74	1.60872e-05
75	1.60872e-05
75	0
75	1.60872e-05
74.5	1.60872e-05
74.5	0.00017096
73.75	0.00017096
73.75	0.00358615
79.0312	0.00358615
79.0312	0.00108886
76.75	0.00108886
76.75	9.81636e-05
76	9.81636e-05
76	0
76	9.81636e-05
77.5	9.81636e-05
77.5	2.3402e-06
77	2.3402e-06
77	0
77	2.3402e-06
78	2.3402e-06
78	0
78	2.3402e-06
77.5	2.3402e-06
77.5	9.81636e-05
76.75	9.81636e-05
76.75	0.00108886
81.3125	0.00108886
81.3125	0.000287475
79.5	0.000287475
79.5	3.9152e-06
79	3.9152e-06
79	0
79	3.9152e-06
80	3.9152e-06
80	0
80	3.9152e-06
79.5	3.9152e-06
79.5	0.000287475
83.125	0.000287475
83.125	4.29765e-05
81.75	4.29765e-05
81.75	1.09365e-07
81	1.09365e-07
81	0
81	1.09365e-07
82.5	1.09365e-07
82.5	0
82	0
82	0
82	0
83	0
83	0
83	0
82.5	0
82.5	1.09365e-07
81.75	1.09365e-07
81.75	4.29765e-05
84.5	4.29765e-05
84.5	2.00253e-06
84	2.00253e-06
84	0
84	2.00253e-06
85	2.00253e-06
85	0
85	2.00253e-06
84.5	2.00253e-06
84.5	4.29765e-05
83.125	4.29765e-05
83.125	0.000287475
81.3125	0.000287475
81.3125	0.00108886
79.0312	0.00108886
79.0312	0.00358615
76.3906	0.00358615
76.3906	0.0397533
91.1211	0.0397533
91.1211	0.0114404
86.9375	0.0114404
86.9375	0.000197694
86	0.000197694
86	0
86	0.000197694
87.875	0.000197694
87.875	4.93771e-05
87	4.93771e-05
87	0
87	4.93771e-05
88.75	4.93771e-05
88.75	6.874e-06
88	6.874e-06
88	0
88	6.874e-06
89.5	6.874e-06
89.5	2.59603e-06
89	2.59603e-06
89	0
89	2.59603e-06
90	2.59603e-06
90	0
90	2.59603e-06
89.5	2.59603e-06
89.5	6.874e-06
88.75	6.874e-06
88.75	4.93771e-05
87.875	4.93771e-05
87.875	0.000197694
86.9375	0.000197694
86.9375	0.0114404
95.3047	0.0114404
95.3047	0.000261494
91.875	0.000261494
91.875	7.93775e-06
91	7.93775e-06
91	0
91	7.93775e-06
92.75	7.93775e-06
92.75	6.57445e-07
92	6.57445e-07
92	0
92	6.57445e-07
93.5	6.57445e-07
93.5	0
93	0
93	0
93	0
94	0
94	0
94	0
93.5	0
93.5	6.57445e-07
92.75	6.57445e-07
92.75	7.93775e-06
91.875	7.93775e-06
91.875	0.000261494
98.7344	0.000261494
98.7344	0.000140796
95.9688	0.000140796
95.9688	1.59762e-06
95	1.59762e-06
95	0
95	1.59762e-06
96.9375	1.59762e-06
96.9375	0
96	0
96	0
96	0
97.875	0
97.875	0
97	0
97	0
97	0
98.75	0
98.75	0
98	0
98	0
98	0
99.5	0
99.5	0
99	0
99	0
99	0
100	0
100	0
100	0
99.5	0
99.5	0
98.75	0
98.75	0
97.875	0
97.875	0
96.9375	0
96.9375	1.59762e-06
95.9688	1.59762e-06
95.9688	0.000140796
101.5	0.000140796
101.5	9.13387e-06
101	9.13387e-06
101	0
101	9.13387e-06
102	9.13387e-06
102	0
102	9.13387e-06
101.5	9.13387e-06
101.5	0.000140796
98.7344	0.000140796
98.7344	0.000261494
95.3047	0.000261494
95.3047	0.0114404
91.1211	0.0114404
91.1211	0.0397533
83.7559	0.0397533
83.7559	0.845131
109.602	0.845131
109.602	0.147845
103.75	0.147845
103.75	0.00747672
103	0.00747672
103	0
103	0.00747672
104.5	0.00747672
104.5	0.000550369
104	0.000550369
104	0
104	0.000550369
105	0.000550369
105	0
105	0.000550369
104.5	0.000550369
104.5	0.00747672
103.75	0.00747672
103.75	0.147845
115.453	0.147845
115.453	0.077713
110.219	0.077713
110.219	0.00691687
107.5	0.00691687
107.5	0.000670017
106.5	0.000670017
106.5	7.96733e-06
106	7.96733e-06
106	0
106	7.96733e-06
107	7.96733e-06
107	0
107	7.96733e-06
106.5	7.96733e-06
106.5	0.000670017
108.5	0.000670017
108.5	8.98731e-05
108	8.98731e-05
108	0
108	8.98731e-05
109	8.98731e-05
109	0
109	8.98731e-05
108.5	8.98731e-05
108.5	0.000670017
107.5	0.000670017
107.5	0.00691687
112.938	0.00691687
112.938	0.000746138
110.75	0.000746138
110.75	3.68663e-05
110	3.68663e-05
110	0
110	3.68663e-05
111.5	3.68663e-05
111.5	8.07248e-10
111	8.07248e-10
111	0
111	8.07248e-10
112	8.07248e-10
112	0
112	8.07248e-10
111.5	8.07248e-10
111.5	3.68663e-05
110.75	3.68663e-05
110.75	0.000746138
115.125	0.000746138
115.125	8.20902e-05
113.75	8.20902e-05
113.75	9.7688e-07
113	9.7688e-07
113	0
113	9.7688e-07
114.5	9.7688e-07
114.5	0
114	0
114	0
114	0
115	0
115	0
115	0
114.5	0
114.5	9.7688e-07
113.75	9.7688e-07
113.75	8.20902e-05
116.5	8.20902e-05
116.5	1.42675e-05
116	1.42675e-05
116	0
116	1.42675e-05
117	1.42675e-05
117	0
117	1.42675e-05
116.5	1.42675e-05
116.5	8.20902e-05
115.125	8.20902e-05
115.125	0.000746138
112.938	0.000746138
112.938	0.00691687
110.219	0.00691687
110.219	0.077713
120.688	0.077713
120.688	0.0161281
118.75	0.0161281
118.75	0.00140017
118	0.00140017
118	0
118	0.00140017
119.5	0.00140017
119.5	0.000480965
119	0.000480965
119	0
119	0.000480965
120	0.000480965
120	0
120	0.000480965
119.5	0.000480965
119.5	0.00140017
118.75	0.00140017
118.75	0.0161281
122.625	0.0161281
122.625	0.00148513
121.5	0.00148513
121.5	7.39691e-05
121	7.39691e-05
121	0
121	7.39691e-05
122	7.39691e-05
122	0
122	7.39691e-05
121.5	7.39691e-05
121.5	0.00148513
123.75	0.00148513
123.75	0.00049629
123	0.00049629
123	0
123	0.00049629
124.5	0.00049629
124.5	9.20246e-05
124	9.20246e-05
124	0
124	9.20246e-05
125	9.20246e-05
125	0
125	9.20246e-05
124.5	9.20246e-05
124.5	0.00049629
123.75	0.00049629
123.75	0.00148513
122.625	0.00148513
122.625	0.0161281
120.688	0.0161281
120.688	0.077713
115.453	0.077713
115.453	0.147845
109.602	0.147845
109.602	0.845131
96.6787	0.845131
96.6787	1.82381
81.4644	1.82381
81.4644	3.80575
71.9822	3.80575
71.9822	256.885
182.967	256.885
182.967	9.22024
135.549	9.22024
135.549	0.839997
126.938	0.839997
126.938	0.059909
126	0.059909
126	0
126	0.059909
127.875	0.059909
127.875	0.00604452
127	0.00604452
127	0
127	0.00604452
128.75	0.00604452
128.75	0.000757437
128	0.000757437
128	0
128	0.000757437
129.5	0.000757437
129.5	0.000116342
129	0.000116342
129	0
129	0.000116342
130	0.000116342
130	0
130	0.000116342
129.5	0.000116342
129.5	0.000757437
128.75	0.000757437
128.75	0.00604452
127.875	0.00604452
127.875	0.059909
126.938	0.059909
126.938	0.839997
144.16	0.839997
144.16	0.240686
137.602	0.240686
137.602	0.0246121
133.344	0.0246121
133.344	0.00115798
131.75	0.00115798
131.75	5.15881e-05
131	5.15881e-05
131	0
131	5.15881e-05
132.5	5.15881e-05
132.5	4.9449e-06
132	4.9449e-06
132	0
132	4.9449e-06
133	4.9449e-06
133	0
133	4.9449e-06
132.5	4.9449e-06
132.5	5.15881e-05
131.75	5.15881e-05
131.75	0.00115798
134.938	0.00115798
134.938	0.000221021
134	0.000221021
134	0
134	0.000221021
135.875	0.000221021
135.875	0.000112672
135	0.000112672
135	0
135	0.000112672
136.75	0.000112672
136.75	7.76994e-07
136	7.76994e-07
136	0
136	7.76994e-07
137.5	7.76994e-07
137.5	6.79643e-08
137	6.79643e-08
137	0
137	6.79643e-08
138	6.79643e-08
138	0
138	6.79643e-08
137.5	6.79643e-08
137.5	7.76994e-07
136.75	7.76994e-07
136.75	0.000112672
135.875	0.000112672
135.875	0.000221021
134.938	0.000221021
134.938	0.00115798
133.344	0.00115798
133.344	0.0246121
141.859	0.0246121
141.859	0.00526426
139.5	0.00526426
139.5	0.000215003
139	0.000215003
139	0
139	0.000215003
140	0.000215003
140	0
140	0.000215003
139.5	0.000215003
139.5	0.00526426
144.219	0.00526426
144.219	0.000853724
141.938	0.000853724
141.938	5.46491e-05
141	5.46491e-05
141	0
141	5.46491e-05
142.875	5.46491e-05
142.875	2.47841e-05
142	2.47841e-05
142	0
142	2.47841e-05
143.75	2.47841e-05
143.75	7.45709e-06
143	7.45709e-06
143	0
143	7.45709e-06
144.5	7.45709e-06
144.5	4.14491e-07
144	4.14491e-07
144	0
144	4.14491e-07
145	4.14491e-07
145	0
145	4.14491e-07
144.5	4.14491e-07
144.5	7.45709e-06
143.75	7.45709e-06
143.75	2.47841e-05
142.875	2.47841e-05
142.875	5.46491e-05
141.938	5.46491e-05
141.938	0.000853724
146.5	0.000853724
146.5	5.68877e-05
146	5.68877e-05
146	0
146	5.68877e-05
147	5.68877e-05
147	0
147	5.68877e-05
146.5	5.68877e-05
146.5	0.000853724
144.219	0.000853724
144.219	0.00526426
141.859	0.00526426
141.859	0.0246121
137.602	0.0246121
137.602	0.240686
150.719	0.240686
150.719	0.0264658
148.75	0.0264658
148.75	0.00208843
148	0.00208843
148	0
148	0.00208843
149.5	0.00208843
149.5	0.000374547
149	0.000374547
149	0
149	0.000374547
150	0.000374547
150	0
150	0.000374547
149.5	0.000374547
149.5	0.00208843
148.75	0.00208843
148.75	0.0264658
152.688	0.0264658
152.688	0.00357049
151.5	0.00357049
151.5	0.000388634
151	0.000388634
151	0
151	0.000388634
152	0.000388634
152	0
152	0.000388634
151.5	0.000388634
151.5	0.00357049
153.875	0.00357049
153.875	0.000476797
153	0.000476797
153	0
153	0.000476797
154.75	0.000476797
154.75	0.000199246
154	0.000199246
154	0
154	0.000199246
155.5	0.000199246
155.5	2.82199e-05
155	2.82199e-05
155	0
155	2.82199e-05
156	2.82199e-05
156	0
156	2.82199e-05
155.5	2.82199e-05
155.5	0.000199246
154.75	0.000199246
154.75	0.000476797
153.875	0.000476797
153.875	0.00357049
152.688	0.00357049
152.688	0.0264658
150.719	0.0264658
150.719	0.240686
144.16	0.240686
144.16	0.839997
135.549	0.839997
135.549	9.22024
230.384	9.22024
230.384	4.57188
161.359	4.57188
161.359	0.270261
158.625	0.270261
158.625	0.0134767
157.5	0.0134767
157.5	0.000486785
157	0.000486785
157	0
157	0.000486785
158	0.000486785
158	0
158	0.000486785
157.5	0.000486785
157.5	0.0134767
159.75	0.0134767
159.75	0.00294568
159	0.00294568
159	0
159	0.00294568
160.5	0.00294568
160.5	0
160	0
160	0
160	0
161	0
161	0
161	0
160.5	0
160.5	0.00294568
159.75	0.00294568
159.75	0.0134767
158.625	0.0134767
158.625	0.270261
164.094	0.270261
164.094	0.0442593
162.5	0.0442593
162.5	0.000954
162	0.000954
162	0
162	0.000954
163	0.000954
163	0
163	0.000954
162.5	0.000954
162.5	0.0442593
165.688	0.0442593
165.688	0.00855778
164.5	0.00855778
164.5	0.000917651
164	0.000917651
164	0
164	0.000917651
165	0.000917651
165	0
165	0.000917651
164.5	0.000917651
164.5	0.00855778
166.875	0.00855778
166.875	0.0030722
166	0.0030722
166	0
166	0.0030722
167.75	0.0030722
167.75	0.00064979
167	0.00064979
167	0
167	0.00064979
168.5	0.00064979
168.5	0.000195161
168	0.000195161
168	0
168	0.000195161
169	0.000195161
169	0
169	0.000195161
168.5	0.000195161
168.5	0.00064979
167.75	0.00064979
167.75	0.0030722
166.875	0.0030722
166.875	0.00855778
165.688	0.00855778
165.688	0.0442593
164.094	0.0442593
164.094	0.270261
161.359	0.270261
161.359	4.57188
299.409	4.57188
299.409	2.60921
210.077	2.60921
210.077	0.31466
191.716	0.31466
191.716	0.0445058
178.557	0.0445058
178.557	0.00218227
173.25	0.00218227
173.25	0.000152112
170.875	0.000152112
170.875	1.1271e-05
170	1.1271e-05
170	0
170	1.1271e-05
171.75	1.1271e-05
171.75	6.48961e-07
171	6.48961e-07
171	0
171	6.48961e-07
172.5	6.48961e-07
172.5	1.19868e-07
172	1.19868e-07
172	0
172	1.19868e-07
173	1.19868e-07
173	0
173	1.19868e-07
172.5	1.19868e-07
172.5	6.48961e-07
171.75	6.48961e-07
171.75	1.1271e-05
170.875	1.1271e-05
170.875	0.000152112
175.625	0.000152112
175.625	4.1337e-05
174.5	4.1337e-05
174.5	7.09073e-07
174	7.09073e-07
174	0
174	7.09073e-07
175	7.09073e-07
175	0
175	7.09073e-07
174.5	7.09073e-07
174.5	4.1337e-05
176.75	4.1337e-05
176.75	3.59198e-06
176	3.59198e-06
176	0
176	3.59198e-06
177.5	3.59198e-06
177.5	4.73792e-07
177	4.73792e-07
177	0
177	4.73792e-07
178	4.73792e-07
178	0
178	4.73792e-07
177.5	4.73792e-07
177.5	3.59198e-06
176.75	3.59198e-06
176.75	4.1337e-05
175.625	4.1337e-05
175.625	0.000152112
173.25	0.000152112
173.25	0.00218227
183.863	0.00218227
183.863	0.00039212
179.875	0.00039212
179.875	2.0161e-05
179	2.0161e-05
179	0
179	2.0161e-05
180.75	2.0161e-05
180.75	4.66252e-07
180	4.66252e-07
180	0
180	4.66252e-07
181.5	4.66252e-07
181.5	0
181	0
181	0
181	0
182	0
182	0
182	0
181.5	0
181.5	4.66252e-07
180.75	4.66252e-07
180.75	2.0161e-05
179.875	2.0161e-05
179.875	0.00039212
187.852	0.00039212
187.852	7.43741e-05
183.984	7.43741e-05
183.984	9.68068e-06
183	9.68068e-06
183	0
183	9.68068e-06
184.969	9.68068e-06
184.969	1.0143e-07
184	1.0143e-07
184	0
184	1.0143e-07
185.938	1.0143e-07
185.938	3.129e-09
185	3.129e-09
185	0
185	3.129e-09
186.875	3.129e-09
186.875	0
186	0
186	0
186	0
187.75	0
187.75	0
187	0
187	0
187	0
188.5	0
188.5	0
188	0
188	0
188	0
189	0
189	0
189	0
188.5	0
188.5	0
187.75	0
187.75	0
186.875	0
186.875	3.129e-09
185.938	3.129e-09
185.938	1.0143e-07
184.969	1.0143e-07
184.969	9.68068e-06
183.984	9.68068e-06
183.984	7.43741e-05
191.719	7.43741e-05
191.719	1.08169e-05
190.5	1.08169e-05
190.5	1.60409e-07
190	1.60409e-07
190	0
190	1.60409e-07
191	1.60409e-07
191	0
191	1.60409e-07
190.5	1.60409e-07
190.5	1.08169e-05
192.938	1.08169e-05
192.938	3.41386e-07
192	3.41386e-07
192	0
192	3.41386e-07
193.875	3.41386e-07
193.875	0
193	0
193	0
193	0
194.75	0
194.75	0
194	0
194	0
194	0
195.5	0
195.5	0
195	0
195	0
195	0
196	0
196	0
196	0
195.5	0
195.5	0
194.75	0
194.75	0
193.875	0
193.875	3.41386e-07
192.938	3.41386e-07
192.938	1.08169e-05
191.719	1.08169e-05
191.719	7.43741e-05
187.852	7.43741e-05
187.852	0.00039212
183.863	0.00039212
183.863	0.00218227
178.557	0.00218227
178.557	0.0445058
204.875	0.0445058
204.875	0.00740105
199.719	0.00740105
199.719	0.000593128
197.75	0.000593128
197.75	1.36153e-05
197	1.36153e-05
197	0
197	1.36153e-05
198.5	1.36153e-05
198.5	4.84269e-06
198	4.84269e-06
198	0
198	4.84269e-06
199	4.84269e-06
199	0
199	4.84269e-06
198.5	4.84269e-06
198.5	1.36153e-05
197.75	1.36153e-05
197.75	0.000593128
201.688	0.000593128
201.688	0.000112406
200.5	0.000112406
200.5	4.72481e-06
200	4.72481e-06
200	0
200	4.72481e-06
201	4.72481e-06
201	0
201	4.72481e-06
200.5	4.72481e-06
200.5	0.000112406
202.875	0.000112406
202.875	2.18604e-05
202	2.18604e-05
202	0
202	2.18604e-05
203.75	2.18604e-05
203.75	5.9044e-06
203	5.9044e-06
203	0
203	5.9044e-06
204.5	5.9044e-06
204.5	1.08005e-06
204	1.08005e-06
204	0
204	1.08005e-06
205	1.08005e-06
205	0
205	1.08005e-06
204.5	1.08005e-06
204.5	5.9044e-06
203.75	5.9044e-06
203.75	2.18604e-05
202.875	2.18604e-05
202.875	0.000112406
201.688	0.000112406
201.688	0.000593128
199.719	0.000593128
199.719	0.00740105
210.031	0.00740105
210.031	0.00131781
206.938	0.00131781
206.938	3.28913e-05
206	3.28913e-05
206	0
206	3.28913e-05
207.875	3.28913e-05
207.875	5.42591e-06
207	5.42591e-06
207	0
207	5.42591e-06
208.75	5.42591e-06
208.75	1.66478e-06
208	1.66478e-06
208	0
208	1.66478e-06
209.5	1.66478e-06
209.5	6.32164e-07
209	6.32164e-07
209	0
209	6.32164e-07
210	6.32164e-07
210	0
210	6.32164e-07
209.5	6.32164e-07
209.5	1.66478e-06
208.75	1.66478e-06
208.75	5.42591e-06
207.875	5.42591e-06
207.875	3.28913e-05
206.938	3.28913e-05
206.938	0.00131781
213.125	0.00131781
213.125	0.000277774
211.75	0.000277774
211.75	7.19702e-06
211	7.19702e-06
211	0
211	7.19702e-06
212.5	7.19702e-06
212.5	3.19653e-06
212	3.19653e-06
212	0
212	3.19653e-06
213	3.19653e-06
213	0
213	3.19653e-06
212.5	3.19653e-06
212.5	7.19702e-06
211.75	7.19702e-06
211.75	0.000277774
214.5	0.000277774
214.5	2.69604e-05
214	2.69604e-05
214	0
214	2.69604e-05
215	2.69604e-05
215	0
215	2.69604e-05
214.5	2.69604e-05
214.5	0.000277774
213.125	0.000277774
213.125	0.00131781
210.031	0.00131781
210.031	0.00740105
204.875	0.00740105
204.875	0.0445058
191.716	0.0445058
191.716	0.31466
228.438	0.31466
228.438	0.0487997
218.906	0.0487997
218.906	0.00141599
216.75	0.00141599
216.75	4.01753e-05
216	4.01753e-05
216	0
216	4.01753e-05
217.5	4.01753e-05
217.5	9.25236e-06
217	9.25236e-06
217	0
217	9.25236e-06
218	9.25236e-06
218	0
218	9.25236e-06
217.5	9.25236e-06
217.5	4.01753e-05
216.75	4.01753e-05
216.75	0.00141599
221.062	0.00141599
221.062	0.000517246
219.5	0.000517246
219.5	3.83891e-06
219	3.83891e-06
219	0
219	3.83891e-06
220	3.83891e-06
220	0
220	3.83891e-06
219.5	3.83891e-06
219.5	0.000517246
222.625	0.000517246
222.625	0.000136809
221.5	0.000136809
221.5	1.80344e-05
221	1.80344e-05
221	0
221	1.80344e-05
222	1.80344e-05
222	0
222	1.80344e-05
221.5	1.80344e-05
221.5	0.000136809
223.75	0.000136809
223.75	2.51695e-05
223	2.51695e-05
223	0
223	2.51695e-05
224.5	2.51695e-05
224.5	2.63893e-08
224	2.63893e-08
224	0
224	2.63893e-08
225	2.63893e-08
225	0
225	2.63893e-08
224.5	2.63893e-08
224.5	2.51695e-05
223.75	2.51695e-05
223.75	0.000136809
222.625	0.000136809
222.625	0.000517246
221.062	0.000517246
221.062	0.00141599
218.906	0.00141599
218.906	0.0487997
237.969	0.0487997
237.969	0.0165611
231.906	0.0165611
231.906	0.000654168
228.25	0.000654168
228.25	1.77187e-05
226.75	1.77187e-05
226.75	2.36729e-06
226	2.36729e-06
226	0
226	2.36729e-06
227.5	2.36729e-06
227.5	1.86657e-07
227	1.86657e-07
227	0
227	1.86657e-07
228	1.86657e-07
228	0
228	1.86657e-07
227.5	1.86657e-07
227.5	2.36729e-06
226.75	2.36729e-06
226.75	1.77187e-05
229.75	1.77187e-05
229.75	2.85151e-06
229	2.85151e-06
229	0
229	2.85151e-06
230.5	2.85151e-06
230.5	1.08158e-07
230	1.08158e-07
230	0
230	1.08158e-07
231	1.08158e-07
231	0
231	1.08158e-07
230.5	1.08158e-07
230.5	2.85151e-06
229.75	2.85151e-06
229.75	1.77187e-05
228.25	1.77187e-05
228.25	0.000654168
235.562	0.000654168
235.562	0.000256292
233.5	0.000256292
233.5	1.07009e-05
232.5	1.07009e-05
232.5	4.55173e-08
232	4.55173e-08
232	0
232	4.55173e-08
233	4.55173e-08
233	0
233	4.55173e-08
232.5	4.55173e-08
232.5	1.07009e-05
234.5	1.07009e-05
234.5	9.70541e-08
234	9.70541e-08
234	0
234	9.70541e-08
235	9.70541e-08
235	0
235	9.70541e-08
234.5	9.70541e-08
234.5	1.07009e-05
233.5	1.07009e-05
233.5	0.000256292
237.625	0.000256292
237.625	5.65115e-05
236.5	5.65115e-05
236.5	2.88279e-06
236	2.88279e-06
236	0
236	2.88279e-06
237	2.88279e-06
237	0
237	2.88279e-06
236.5	2.88279e-06
236.5	5.65115e-05
238.75	5.65115e-05
238.75	9.21735e-06
238	9.21735e-06
238	0
238	9.21735e-06
239.5	9.21735e-06
239.5	2.33813e-07
239	2.33813e-07
239	0
239	2.33813e-07
240	2.33813e-07
240	0
240	2.33813e-07
239.5	2.33813e-07
239.5	9.21735e-06
238.75	9.21735e-06
238.75	5.65115e-05
237.625	5.65115e-05
237.625	0.000256292
235.562	0.000256292
235.562	0.000654168
231.906	0.000654168
231.906	0.0165611
244.031	0.0165611
244.031	0.00164626
241.75	0.00164626
241.75	0.000156903
241	0.000156903
241	0
241	0.000156903
242.5	0.000156903
242.5	1.92174e-05
242	1.92174e-05
242	0
242	1.92174e-05
243	1.92174e-05
243	0
243	1.92174e-05
242.5	1.92174e-05
242.5	0.000156903
241.75	0.000156903
241.75	0.00164626
246.312	0.00164626
246.312	0.000267398
244.75	0.000267398
244.75	7.18154e-06
244	7.18154e-06
244	0
244	7.18154e-06
245.5	7.18154e-06
245.5	2.61325e-06
245	2.61325e-06
245	0
245	2.61325e-06
246	2.61325e-06
246	0
246	2.61325e-06
245.5	2.61325e-06
245.5	7.18154e-06
244.75	7.18154e-06
244.75	0.000267398
247.875	0.000267398
247.875	2.94258e-05
247	2.94258e-05
247	0
247	2.94258e-05
248.75	2.94258e-05
248.75	3.76146e-06
248	3.76146e-06
248	0
248	3.76146e-06
249.5	3.76146e-06
249.5	8.83751e-07
249	8.83751e-07
249	0
249	8.83751e-07
250	8.83751e-07
250	0
250	8.83751e-07
249.5	8.83751e-07
249.5	3.76146e-06
248.75	3.76146e-06
248.75	2.94258e-05
247.875	2.94258e-05
247.875	0.000267398
246.312	0.000267398
246.312	0.00164626
244.031	0.00164626
244.031	0.0165611
237.969	0.0165611
237.969	0.0487997
228.438	0.0487997
228.438	0.31466
210.077	0.31466
210.077	2.60921
388.742	2.60921
388.742	1.26691
289.875	1.26691
289.875	0.0373136
257.422	0.0373136
257.422	0.00196664
253.25	0.00196664
253.25	0.000233763
251.5	0.000233763
251.5	9.31092e-06
251	9.31092e-06
251	0
251	9.31092e-06
252	9.31092e-06
252	0
252	9.31092e-06
251.5	9.31092e-06
251.5	0.000233763
255	0.000233763
255	5.64311e-05
253.5	5.64311e-05
253.5	2.2598e-06
253	2.2598e-06
253	0
253	2.2598e-06
254	2.2598e-06
254	0
254	2.2598e-06
253.5	2.2598e-06
253.5	5.64311e-05
256.5	5.64311e-05
256.5	1.32818e-05
255.5	1.32818e-05
255.5	2.70059e-08
255	2.70059e-08
255	0
255	2.70059e-08
256	2.70059e-08
256	0
256	2.70059e-08
255.5	2.70059e-08
255.5	1.32818e-05
257.5	1.32818e-05
257.5	8.06263e-07
257	8.06263e-07
257	0
257	8.06263e-07
258	8.06263e-07
258	0
258	8.06263e-07
257.5	8.06263e-07
257.5	1.32818e-05
256.5	1.32818e-05
256.5	5.64311e-05
255	5.64311e-05
255	0.000233763
253.25	0.000233763
253.25	0.00196664
261.594	0.00196664
261.594	0.000426237
259.5	0.000426237
259.5	1.15397e-05
259	1.15397e-05
259	0
259	1.15397e-05
260	1.15397e-05
260	0
260	1.15397e-05
259.5	1.15397e-05
259.5	0.000426237
263.688	0.000426237
263.688	7.27698e-05
261.875	7.27698e-05
261.875	1.91593e-06
261	1.91593e-06
261	0
261	1.91593e-06
262.75	1.91593e-06
262.75	9.69513e-07
262	9.69513e-07
262	0
262	9.69513e-07
263.5	9.69513e-07
263.5	2.64094e-10
263	2.64094e-10
263	0
263	2.64094e-10
264	2.64094e-10
264	0
264	2.64094e-10
263.5	2.64094e-10
263.5	9.69513e-07
262.75	9.69513e-07
262.75	1.91593e-06
261.875	1.91593e-06
261.875	7.27698e-05
265.5	7.27698e-05
265.5	5.11511e-06
265	5.11511e-06
265	0
265	5.11511e-06
266	5.11511e-06
266	0
266	5.11511e-06
265.5	5.11511e-06
265.5	7.27698e-05
263.688	7.27698e-05
263.688	0.000426237
261.594	0.000426237
261.594	0.00196664
257.422	0.00196664
257.422	0.0373136
322.328	0.0373136
322.328	0.0106544
271.594	0.0106544
271.594	0.000896175
268.5	0.000896175
268.5	3.42077e-05
267.5	3.42077e-05
267.5	5.3058e-08
267	5.3058e-08
267	0
267	5.3058e-08
268	5.3058e-08
268	0
268	5.3058e-08
267.5	5.3058e-08
267.5	3.42077e-05
269.5	3.42077e-05
269.5	4.33029e-06
269	4.33029e-06
269	0
269	4.33029e-06
270	4.33029e-06
270	0
270	4.33029e-06
269.5	4.33029e-06
269.5	3.42077e-05
268.5	3.42077e-05
268.5	0.000896175
274.688	0.000896175
274.688	0.00025471
272.625	0.00025471
272.625	3.76179e-06
271.5	3.76179e-06
271.5	2.74924e-07
271	2.74924e-07
271	0
271	2.74924e-07
272	2.74924e-07
272	0
272	2.74924e-07
271.5	2.74924e-07
271.5	3.76179e-06
273.75	3.76179e-06
273.75	1.06268e-06
273	1.06268e-06
273	0
273	1.06268e-06
274.5	1.06268e-06
274.5	2.6841e-07
274	2.6841e-07
274	0
274	2.6841e-07
275	2.6841e-07
275	0
275	2.6841e-07
274.5	2.6841e-07
274.5	1.06268e-06
273.75	1.06268e-06
273.75	3.76179e-06
272.625	3.76179e-06
272.625	0.00025471
276.75	0.00025471
276.75	2.08291e-05
276	2.08291e-05
276	0
276	2.08291e-05
277.5	2.08291e-05
277.5	1.15448e-06
277	1.15448e-06
277	0
277	1.15448e-06
278	1.15448e-06
278	0
278	1.15448e-06
277.5	1.15448e-06
277.5	2.08291e-05
276.75	2.08291e-05
276.75	0.00025471
274.688	0.00025471
274.688	0.000896175
271.594	0.000896175
271.594	0.0106544
373.062	0.0106544
373.062	0.00141408
281.125	0.00141408
281.125	7.38732e-05
279.5	7.38732e-05
279.5	6.86739e-07
279	6.86739e-07
279	0
279	6.86739e-07
280	6.86739e-07
280	0
280	6.86739e-07
279.5	6.86739e-07
279.5	7.38732e-05
282.75	7.38732e-05
282.75	5.86264e-05
281.5	5.86264e-05
281.5	8.31431e-09
281	8.31431e-09
281	0
281	8.31431e-09
282	8.31431e-09
282	0
282	8.31431e-09
281.5	8.31431e-09
281.5	5.86264e-05
284	5.86264e-05
284	9.6271e-07
283	9.6271e-07
283	0
283	9.6271e-07
285	9.6271e-07
285	9.219e-09
284	9.219e-09
284	0
284	9.219e-09
286	9.219e-09
286	0
285	0
285	0
285	0
287	0
287	0
286	0
286	0
286	0
288	0
288	0
287	0
287	0
287	0
289	0
289	0
288	0
288	0
288	0
290	0
290	0
289	0
289	0
289	0
291	0
291	0
290	0
290	0
290	0
292	0
[truncated: 1,494 more rows]

## Sheet: Heat maps_HID5
	d0	d8	d14
Gpr64	1	1	1
1700069L16Rik	1	1	1
Adam18	1	1	1
Fbxw21	1	1	1
Gm12830	1	1	1
Lpo	1	1	1
Mycs	1	1	1
Olfr891	1	1	1
Tchhl1	1	1	1
3110035E14Rik	1	1	1
4930579C12Rik	1	1	1
Kcnd2	1	1	1
Ngb	1	1	1
Tdpoz1	1	1	1
Olfr420	1	1	1
Fxyd2	1	1	1
A630095E13Rik	1	1	1
Gm10776	1	1	1
Olfr206	1	1	1
Myt1l	1	1	1
Ucp3	1	1	1
Apol7a	1	1	1
Nos2	1	1	1
Glra2	1	1	1
Mfi2	1	1	1
Crxos1	1	1	1
Akr1c18	1	1	1
Nov	1	1	1
Fgl2	1	1	1
Xlr	1	1	1
Pgr	1	1	1
Dyrk4	1	1	1
Snph	1	1	1
Mocos	1	1	1
Slc6a11	1	1	1
Ankrd22	1	1	1
Aldh3b2	1	1	1
Cyp24a1	1	1	1
Gfap	1	1	1
Rsph6a	1	1	1
Adig	1	1	1
Nr1i2	1	1	1
Rtn4r	1	1	1
Oca2	1	1	1
Vwa5b1	1	1	1
Hsd11b1	1	1	1
Gm10387	1	1	1
Npy5r	1	1	1
Ush2a	1	1	1
Lyg2	1	1	1
Ttll8	1	1	1
Ibsp	1	1	1
Ccdc67	1	1	1
Agxt2	1	1	1
Kcne1	1	1	1
Olfr665	1	1	1
Accn4	1	1	1
Khdc1c	1	1	1
Fam83f	1	1	1
Serpinb9c	1	1	1
Ccdc108	1	1	1
Slc16a5	1	1	1
Ptpn5	1	1	1
Pramel5	1	1	1
Agxt2l1	1	1	1
Mosc1	1	1	1
Snai3	1	1	1
Rbp7	1	1	1
Ush1c	1	1	1
Grm3	1	1	1
Ptpn20	1	1	1
Krt82	1	1	1
6430531B16Rik	1	1	1
Gm10603	1	1	1
Casr	1	1	1
Gm9932	1	1	1
Olfr1371	1	1	1
Mgam	1	1	1
Adh7	1	1	1
Th	1	1	1
Ggt5	1	1	1
Krt25	1	1	1
Pyroxd2	1	1	1
Fxyd7	1	1	1
Pla2g4f	1	1	1
Ceacam12	1	1	1
Rhox13	1	1	1
Cyp17a1	1	1	1
Gpr115	1	1	1
Sod3	1	1	1
Tex11	1	1	1
Mrgpra6	1	1	1
Chst8	1	1	1
Rnf17	1	1	1
Hmgb1-ps1	1	1	1
Lalba	1	1	1
Slc6a1	1	1	1
Slc13a5	1	1	1
Gm13051 Gm13235	1	1	1
Zfp352	1	1	1
9530003J23Rik	1	1	1
Clec4g	1	1	1
Gm9979	1	1	1
Zfp663	1	1	1
1700001K19Rik	1	1	1
Olfr193	1	1	1
Calml3	1	1	1
Prl4a1	1	1	1
Best2	1	1	1
D630042F21Rik	1	1	1
Gsdma3	1	1	1
Lrg1	1	1	1
Olfr1423	1	1	1
Otop2	1	1	1
Chst5	1	1	1
Tecta	1	1	1
Gm10216	1	1	1
Acan	1	1	1
Vmn2r49	1	1	1
Gm10481	1	1	1
Gm10481	1	1	1
Fam70b	1	1	1
Adam3	1	1	1
Vwde	1	1	1
Olfr323	1	1	1
Stra8	1	1	1
Sidt1	1	1	1
Spata3	1	1	1
Clec4a4	1	1	1
Fam26e	1	1	1
Pcsk4	1	1	1
Lypd3	1	1	1
Stk31	1	1	1
Tcfap2c	1	1	1
Arhgef19	1	1	1
Gldn	1	1	1
Serpinb9g	1	1	1
2210010C17Rik	1	1	1
Tbc1d10c	1	1	1
Serpinb9d	1	1	1
Ddx4	1	1	1
Gm6320	1	1	1
Dock3	1	1	1
Liph	1	1	1
Ccbp2	1	1	1
Abp1	1	1	1
Cyp11a1	1	1	1
Wnt10a	1	1	1
Gm10873	1	1	1
Cd300lg	1	1	1
Cd163	1	1	1
1700120B22Rik	1	1	1
Trpa1	1	1	1
Slc25a31	1	1	1
Piwil4	1	1	1
Cyct	1	1	1
Zscan4c Zscan4d	1	1	1
Clec4n	1	1	1
Afm	1	1	1
Dnajc5b	1	1	1
Olfr1004-ps1	1	1	1
Ldha-ps	1	1	1
Gm10351	1	1	1
4930528F23Rik	1	1	1
Tm4sf1	1	1	1
Krt28	1	1	1
Olfr1344	1	1	1
Krt6a	1	1	1
Olfr1167	1	1	1
Rtn4rl2	1	1	1
Chchd10	1	1	1
Il2rb	1	1	1
Krt23	1	1	1
Ttll6	1	1	1
Gpr88	1	1	1
Acbd7	1	1	1
Cxcl17	1	1	1
Krt42	1	1	1
Fpr1	1	1	1
Gm5922	1	1	1
Dmrtc1b	1	1	1
Spns3	1	1	1
Gadd45b	1	1	1
Klhl35	1	1	1
9030624G23Rik	1	1	1
Skint4	1	1	1
Cldn15	1	1	1
Zfp474	1	1	1
Nlrp14	1	1	1
Sfrp4	1	1	1
Dkkl1	1	1	1
Rims4	1	1	1
Cilp	1	1	1
Nxph1	1	1	1
Sstr2	1	1	1
4932442L08Rik	1	1	1
Lbx2	1	1	1
Sftpb	1	1	1
Atp5l2	1	1	1
Slitrk3	1	1	1
Necab2	1	1	1
Acot6	1	1	1
Olfr836	1	1	1
Tmprss12	1	1	1
Gm1661	1	1	1
Rimbp3	1	1	1
Tst	1	1	1
2310043J07Rik	1	1	1
Paqr4	1	1	1
T2	1	1	1
Cryl1	1	1	1
2210415F13Rik	1	1	1
Treml4	1	1	1
Dok3	1	1	1
Gbx2	1	1	1
Zswim2	1	1	1
Zap70	1	1	1
Wnt8b	1	1	1
Vnn3	1	1	1
Vmn1r62	1	1	1
Vmn1r208-ps	1	1	1
Tssk3	1	1	1
Trim54	1	1	1
Tpsb2	1	1	1
Tnp2	1	1	1
Tmprss11c	1	1	1
Tmem190	1	1	1
Tectb	1	1	1
Tas2r105	1	1	1
Svs5	1	1	1
Spert	1	1	1
Spag11b	1	1	1
Slc16a8	1	1	1
Serpina1f	1	1	1
Rd3	1	1	1
Prss44	1	1	1
Prl3d2	1	1	1
Padi6	1	1	1
Olig2	1	1	1
Olfr930	1	1	1
Olfr807	1	1	1
Olfr698	1	1	1
Olfr675	1	1	1
Olfr644	1	1	1
Olfr561	1	1	1
Olfr479	1	1	1
Olfr447	1	1	1
Olfr304	1	1	1
Olfr224	1	1	1
Olfr17	1	1	1
Olfr1463	1	1	1
Olfr1337	1	1	1
Olfr1159-ps1	1	1	1
Olfr1024	1	1	1
Nkx2-6	1	1	1
Mettl7b	1	1	1
Lrit1	1	1	1
Krt81	1	1	1
Klrb1-ps1	1	1	1
Kcnj14	1	1	1
Il17c	1	1	1
Gpr150	1	1	1
Gm9967	1	1	1
Gm4738	1	1	1
Gm10445	1	1	1
Gabra6	1	1	1
Fbxw13	1	1	1
E030011O05Rik	1	1	1
Csn2	1	1	1
Clrn3	1	1	1
C1qtnf4	1	1	1
Abpz	1	1	1
4930458L03Rik	1	1	1
Klk1b5	1	1	1
4921524L21Rik	1	1	1
1700018B08Rik	1	1	1
2310021H06Rik	1	1	1
4833423E24Rik	1	1	1
4930430A15Rik	1	1	1
4930564B18Rik	1	1	1
A930002I21Rik	1	1	1
Adora3	1	1	1
BC030500	1	1	1
Ccr9	1	1	1
Cml5	1	1	1
Cyp2c54	1	1	1
Cyp3a41a	1	1	1
D130052B06Rik	1	1	1
Fam47e	1	1	1
Gfra3	1	1	1
Gm10419	1	1	1
Gm10628	1	1	1
Gm10839	1	1	1
Gm382	1	1	1
Gm5134	1	1	1
Gm9885	1	1	1
Gpr152	1	1	1
Hmx3	1	1	1
Keg1	1	1	1
Klrb1b	1	1	1
Krtap13	1	1	1
Mcpt3 Mcpt4	1	1	1
Olfr1026	1	1	1
Olfr109	1	1	1
Olfr12	1	1	1
Olfr132	1	1	1
Olfr1484	1	1	1
Olfr179	1	1	1
Olfr286	1	1	1
Olfr354	1	1	1
Olfr398	1	1	1
Olfr482	1	1	1
Olfr605	1	1	1
Olfr650-ps1	1	1	1
Olfr767	1	1	1
Olfr904	1	1	1
Ppapdc1a	1	1	1
Rpl26-ps1	1	1	1
Slfn4	1	1	1
1700016C15Rik	1	1	1
4930433I11Rik	1	1	1
4933400C05Rik	1	1	1
Acsm2	1	1	1
Art2b	1	1	1
BC100530 Stfa3	1	1	1
Chst9	1	1	1
Cmtm5	1	1	1
Cyp4a28-ps	1	1	1
Epha6	1	1	1
Fcrl1	1	1	1
Gimap3	1	1	1
Gm10537	1	1	1
Gm1587	1	1	1
Gpr119	1	1	1
Gzmg	1	1	1
Kcnv1	1	1	1
Lilra6	1	1	1
Mmp27	1	1	1
Nags	1	1	1
Olfr1006	1	1	1
Olfr1098	1	1	1
Olfr1299	1	1	1
Olfr287	1	1	1
Olfr522	1	1	1
Olfr771	1	1	1
Olfr910	1	1	1
Pabpc1l2b-ps	1	1	1
Pnliprp2	1	1	1
Rab44	1	1	1
Scgb2b1-ps	1	1	1
Wfdc9	1	1	1
1700123K08Rik	1	1	1
9230009I02Rik	1	1	1
Akr1c20	1	1	1
Calm4	1	1	1
F830045P16Rik	1	1	1
Gltpd2	1	1	1
Gm9798	1	1	1
I0C0044D17Rik	1	1	1
Kcna10	1	1	1
Lcn4	1	1	1
Mup16	1	1	1
Olfr1147-ps1	1	1	1
Olfr137	1	1	1
Olfr788	1	1	1
Pcdhb1	1	1	1
Gm10745	1	1	1
Igfbpl1	1	1	1
Txk	1	1	1
H2-M6-ps	1	1	1
Ptchd1	1	1	1
2210011C24Rik	1	1	1
Prdm14	1	1	1
Cyp4a10	1	1	1
Degs2	1	1	1
Abca14	1	1	1
Cldnd2	1	1	1
Tmem221	1	1	1
En2	1	1	1
1700027A23Rik	1	1	1
Ccl11	1	1	1
Lrrtm1	1	1	1
Gm9956	1	1	1
Itgax	1	1	1
Phactr3	1	1	1
Tmem25	1	1	1
Tcam1	1	1	1
Hpx	1	1	1
Cbs	1	1	1
H3f3c	1	1	1
C4b	1	1	1
Il27ra	1	1	1
Xlr3b	1	1	1

[truncated: 4 more sheets: Heat maps_HID6, Heat maps_HID7, K-means clustering, Clusters]
