# Supplementary material for: RYBP is important for cardiac progenitor cell development and sarcomere formation
Source: PLoS One. 2020 Jul 16;15(7):e0235922. doi: 10.1371/journal.pone.0235922 (PMC7365410; doi:10.1371/journal.pone.0235922)
Supplement: S3 Table — (XLSX) [file pone.0235922.s005.xlsx]

## Sheet: Sheet1
Gene Symbol	RYBP (GSE67868)	RNF2 (GSE67868)	NKX2-5 (GSE21529)	GATA4 (GSE21529)	MEF2C (GSE93690)	TBX5 (GSE21529)	ISL1 (GSE79699)
Mesp1	+	+	-	-	-	-	-
Shh	+	+	-	-	+	+	-
Nkx2-5	+	+	+	+	+	+	+
Gata4	+	+	+	+	+	+	+
Mef2c	+	+	+	+	+	+	+
Isl1	+	+	+	-	+	-	+
Tbx5	+	+	+	+	+	+	+
Actc1	-	-	+	+	+	+	-
Myh7	+	+	+	+	+	+	-
Myom1	-	-	+	+	-	+	-
Tnni3	-	-	-	+	+	+	-
Tnnt2	-	-	+	+	+	+	-
Tpm1	+	+	-	-	+	+	+
Tpm4	+	+	+	+	+	+	-
Ttn	-	-	+	+	+	+	+
