# Supplementary material for: RYBP is important for cardiac progenitor cell development and sarcomere formation
Source: PLoS One. 2020 Jul 16;15(7):e0235922. doi: 10.1371/journal.pone.0235922 (PMC7365410; doi:10.1371/journal.pone.0235922)
Supplement: S4 Table — (XLSX) [file pone.0235922.s006.xlsx]

## Sheet: Sheet1
Gene I.D
Ddx4
Mael
Prph
Pak6		Genes in green		upregulated in d8
Necab2		Genes in red		downregulated in d8
Barhl1		Genes in black		No significant deregulation in d8
Syt9
Dnajb3		Threshold applied in RNA-seq		Log2FC 1.5 to -1.5
Pou2f3
Abcb4
Arhgap22
Artn
Mal2
Atp6v1c2
31147P2Rik
Sfrp4
Hr
Mtl5
Tmco4
Tcam1
Ptpn5
Duoxa1
Acot6
Esr1
Aloxe3
Gabra4
Dock3
Gpr26
Epha6
Gadd45b
Fam83f
1718B8Rik
Rufy4
Wnt5b
Lypd3
Slc38a3
Slc9a2
Pcsk2
Tspo
Paqr4
Gad1
Arhgef19
Pcsk4
Rap1gap
D932B18Rik
B3gnt7
Gabra1
Usp43
483343I15Rik
Igfbpl1
1767K1Rik
31147P2Rik
Ppp1r1a
Hrh1
Pgr
Lrrc18
Gm5475
Crlf1
Zpbp2
Chst8
Cdyl2
Rims4
Sidt1
Syt7
Bmp8a
C1qtnf4
Prrt3
Neto1
Il1rl2
Rps6kl1
Fezf2
Gpr162
Gldn
Chchd1
Hoxc13
Ikzf3
Unc5a
Meig1
Lrat
Gbx2
Inhbb
Nags
Tmem121
Crhr1
Slc13a5
1723F6Rik
Krt1
Cacna1i
Tll2
Ubtd1
Slc6a11
Ky
Prr19
Rimbp3
Nova2
Chst5
Mpped1
Pkdrej
Tmem25
Snai3
Nos2
Cbs
Slc45a3
Tnxb
Ephx4
Cmtm8
Rtn4r
Sftpb
Lrrtm1
Lpar5
Slc17a7
Angptl4
Tbx1
Rab4b
Ltk
Lrfn1
Dscaml1
Klhl35
Neurog3
Fam26f
Amz1
Hsf2bp
Insrr
Chat
Acan
Pllp
Slc16a8
Crtac1
Lhfpl3
Tmem117
Gm589
Insm1
Hapln2
Gpc5
Kcnv1
Snph
Lrrc38
4931429I11Rik
Tex12
Otud7a
Lbx2
Grin3b
Wnt8b
Ankrd9
En2
Mocos
Gpr176
L3mbtl4
E1334I2Rik
Nxph1
Foxl2
Sstr5
Rtn4rl2
Gm9962
Kcnd2
Trim54
Lrrc43
Elavl3
Grm3
Syngr3
Phox2b
Cd83
Sytl1
Slc6a1
Vsx1
Zyg11a
Tbxa2r
Slc6a2a
C1ql2
Stox1
Dbil5
173F12Rik
Olig2
Prdm14
Zfp536
Nkx2-6
Scn4b
Hoxb13
Astl
Fgf4
Ado
Foxb1
Nrsn2
Cldn3
Kcnh8
Tssk3
Fam5b
Bcan
Hnrnpa
Htr3b
Kif19a
Wnt9b
Hcn2
Ccl11
Wnt7b
Wnt1a
Hcrtr1
Ppm1n
Plin1
Icam5
Fxyd7
Dpp1
Lrg1
Htra4
Vgf
Gdf15
Cyp24a1
Slc6a5
Mrap
Hmx3
Nrg3
Ptchd1
Klhl14
Tmem221
93612E9Rik
Gpr15
Hs3st2
Gpr156
Slitrk3
Scrt1
Fut4
Otop2
Htr5b
Gp1bb
Vwc2
Acot4
Gm1283
Ier5
Ppp1r1b
Gpr88
Ppapdc1a
Foxe1
Gm1789
Fam155a
Stk31
Bmp8b
Mal
Gjb2
Taf7l
Fam174b
Btbd11
Fzd5
Syngr1
Tacstd2
Als2cl
Ascl2
Spire2
Gjb3
Esrrb
49356M7Rik
Plbd1
Irx4
Pax8
493447C4Rik
Gm567
Ppp2r2c
Sfmbt2
Tap2
Gm1564
Gcat
Mlkl
Pou3f1
Foxf2
Nefh
Utf1
Efhd1
Wnt6
Tdrd1
Mlxipl
Cav2
Larp6
Cacna1g
Mdfi
Dmc1
Pparg
Lrp3
Shisa7
Pcsk6
Htatip2
Phlda2
Cebpa
Irx5
Rfx4
Adra2a
Fabp3
492157P7Rik
Rabep2
Fam19a3
493412O13Rik
Kcnh1
Myb
Begain
Dlx5
Slc5a1
Tspan17
Zbtb7c
Mars2
Esyt3
Bcl3
Dlgap2
Hoxb9
Cdc42ep5
Syt2
Tcerg1l
Lhx9
Irf4
Fbxo44
Mif4gd
Adra1a
Plekhg6
Prrt4
Tmem51
Tsix
Insl3
Extl1
Ass1
Npas2
BC21891
Mansc1
Akr1c19
Hps1
Glis1
Gnb1l
Nkd2
Sfn
Nfix
Slc3a2
Abhd6
Dlx3
Rfx2
Fam69c
Lif
Nefl
C136K24Rik
Ccdc13
Abcc8
Nog
Nuak2
Gprin1
Chrna7
Slc5a5
Rnf28
Dcc
Bhlhe22
Plekhh3
Duox2
Grik3
Bok
Jag2
Trim62
Ccdc146
Htr1d
Gpr83
Osgin1
Gata2
Prmt8
Klf1
Flt3
Rarg
Afap1l2
Slc3a1
Kcnk1
Slc4a11
Metrnl
Fam83g
Nefm
Nup21
Mrap2
Rspo2
Plek2
Arid5a
Adam33
Vwa5b2
Fev
Anks6
Enpp4
Nhlh1
Caskin1
Dusp9
Sema3f
Fam78b
A4galt
Ret
Whrn
Zfp385c
Cacna1s
Slc2a8
Cdh23
Fgf3
Fermt1
Tap1
Aldh1a3
Smad6
Six2
Twist1
Grrp1
18119J16Rik
Pmaip1
Pdx1
Htr1a
Serinc2
Exoc3l
Mgat5
Bmyc
Rps4y2
Igfbp2
Zfp79
Gpat2
F2rl1
Phactr1
Pdk4
Ppl
Fam132b
Camkk1
Dlx4
Pou4f2
Azi1
Phgdh
Col19a1
Cntnap1
Cldn7
Fam167a
Foxo6
Traf5
Kcnk9
Slc16a14
Maneal
1786L19Rik
Dpysl4
643548M8Rik
Gna14
43899
Tspan33
Ksr2
Fam129a
Sez6l2
Pex5l
Cbln2
Tbx3
Sema5b
Grem1
Lhpp
Mblac2
18141L15Rik
Abcc4
Abcb1b
Hs3st4
Spock3
Fosl1
Epo
Mdga1
Cdh1
Xkr6
Grik2
Ltbr
Gxylt2
Arf5
Zfp593
Pcolce2
Pigz
Tlx1
Cdk5r1
Coro6
Spint1
Cltb
Prkcz
Esx1
Mmp17
84341A17Rik
E1339D14Rik
Mmp9
Aard
Tmem62
Smarcd2
Hoxa1
Slc25a29
Cyp1a1
Sorcs3
Slc25a37
Zfp777
Klf16
Pdlim4
Bmp1
2746G9Rik
Jph3
Agap2
Mamstr
Cpne7
Zfp771
Lrrc4c
Dnajc6
Prlr
Kl
Tmem16c
Sgk1
Lonrf3
Plcxd2
E1312A19Rik
Acot1
Cpne2
Otud3
Cebpb
Kirrel2
Cdh4
Epha5
Nell2
B3gnt6
Hoxd13
Ankrd37
Tmem28
Pxmp2
Gda
Echdc2
Chrna5
Cnnm1
Fbxl8
493433N12Rik
Fzd1
Abca2
Ckmt1
Sgsm1
Tmem56
Nsg1
Dock5
Klhdc8a
Hes1
1195I6Rik
Impdh1
Ppargc1b
Ttpa
Il13ra1
Cd3eap
Nkx1-2
Pkmyt1
Jakmip1
Rgl3
Lamc2
Fmn2
Scara3
Sec14l2
Slc43a3
171L5Rik
Reep4
Ankrd33b
Sqrdl
Cdh8
Fbxo2
Snai1
Aqp3
Enho
Smpdl3b
Rab2
Brsk2
Prrx2
Fndc5
Gprin3
Kif26a
Tmem159
Glrb
Sgk3
Adra2b
Hoxa11as
Rnf125
Immp2l
Parp3
Timm9
Dtx1
Grid2
Pcdh1
Sgpp2
Mark1
Gdf1
Xylt2
Tuba8
Pkp3
Igfbp7
Tuba4a
Wfdc2
Atp11a
Cilp2
Slc8a3
Gcnt1
Psen2
Ttc7
Hoxb8
Grasp
Ryr1
Tal1
Scx
Pax3
Adcyap1r1
Col13a1
Lipg
Nfatc1
Lag3
Tmem7
Sult4a1
Hoxd12
Tcf15
Lypd1
Slc6a17
Rhoj
Otx1
Pm2d2
63419C18Rik
Dmbx1
Susd3
Kcns3
Slc44a5
Lrp8
Hspb1
Zkscan16
Kcnq4
Fam196a
Cdx2
Crip1
Aldh4a1
Tnfrsf13c
Gm13152
Cacna1b
Avpi1
Mex3b
Cited1
Gabrb2
Capn1
Mt2
Emid1
Psmb9
Myc
573559C18Rik
Ltbp3
Vps37d
Zfp783
Bcor
Engase
Ier5l
En1
Lmtk3
Htr1b
Agpat2
Plscr4
Dcdc2a
Ptpn3
57349E4Rik
Islr2
Tmem185b
Cc2d1a
Gch1
Hes6
Pdia4
Evc2
Hoxa7
Fance
Sned1
Syt6
Apc2
Ntf3
B9d2
Cpeb1
Hlx
Olfm1
Grk6
Ccdc158
Slain1
Gls2
Slc25a13
Pdgfa
Rasgrf2
Npas3
Afmid
Necab3
Atp4a
Kcnq1
Cacna2d3
Sox9
Ebf1
Iqsec1
Camkk2
Ache
Gata3
Gpc1
Hes7
Fam53b
Slc27a3
Dusp5
Cdk18
Ldhb
Spns2
Slc7a14
Adora2b
Klk1
Nhlh2
Ralgds
Ppara
Smc1b
Npr2
Lad1
Paqr8
Kif1a
Adamts14
Mios
Pdcd7
Nudt18
BC18242
1719D3Rik
Dscam
Snca
Nrxn2
Dusp8
Pi16
Mmgt2
Sp6
Dhh
Zic3
Rorb
Tdrd5
Sfxn1
Kcna6
493432K21Rik
Rgs19
Rab15
Satb2
Jph1
Barhl2
Ptprt
Rgs7bp
Gad2
Rnf138
Zfp467
Efcab2
Myo5b
Gadd45g
Slc16a11
Zdhhc18
Evx1
Mapk15
Hoxb7
Stag3
Atoh8
Cdkn1c
Nagpa
Col27a1
Pwwp2b
Mapk11
Naa16
Plcd3
Unc79
Clstn2
Efna2
Plekhb2
Tmc8
Scn5a
Cdc25b
Mfsd2b
Gnptab
Tnfrsf1b
Mier2
Rpgrip1
Fhdc1
Rgs2
Card1
Creg1
Cbfa2t3
Tmcc2
Hfm1
Spint2
Runx3
Psd2
Heyl
Podxl2
Mppe1
Nxnl1
Fam69b
Ttc34
Lrrc4b
Nat8l
Relb
Acot7
Macrod1
Ajap1
Fblim1
933182L6Rik
Adamts2
Gpm6b
Tbr1
Scg3
Pik3c2b
Aim1
Rpp25
Csda
Msl3l2
Ism1
Tfrc
Evc
171G17Rik
Gypc
1117C9Rik
C1374G19Rik
Ccdc12
Ilkap
Mapk12
Adam15
Gstk1
St14
Slc2a13
Sbk1
Hhat
Klf5
Bend6
Heatr3
Nr2f6
Cmtm4
Stac3
Emx2
Mfsd7b
Prdx6
Lsm1
Stard1
493444P1Rik
Morc4
Irs2
Gramd1a
Grid1
Tusc1
Dnahc2
Kcng3
Lactb2
Crmp1
Mmp23
Kcnd3
Bola1
Oat
Epor
Klc2
Scn1b
Pfn4
Sigirr
Acvr1c
4732471J1Rik
Usp37
Hoxc5
Fam187b
Csf2ra
Tert
Cyb5r3
Aqp11
Epas1
Sdc3
Slc35e4
Prrt1
Sdcbp2
Fam159b
Gpr157
Ank1
Tkt
Mt1
Tnfaip8l3
Spata1
Fbxo17
Wdr5
Fndc4
Gm1548
Slc12a5
Atmin
Celf5
Coq1b
Rbm15b
Msx2
Plekhh1
Smagp
Alpl
Isyna1
Rab3ip
Mnd1
Ccdc116
Prosapip1
Wdr86
Glb1
Vash1
Cnnm2
Adamtsl5
Sh2d5
Sh3bp5
Caml
Ccdc122
Fkbp4
Mbp
Prkch
Bcl6b
Slc27a4
Rbm47
Sox17
Alkbh2
Prss16
Esrp2
Ankrd13b
Dscr3
Sema6c
Hmgn3
Hoxb6
Pxk
22116F16Rik
Obsl1
Elavl4
Rab23
Cacna1h
Cttnbp2
Kif21a
Selk
Hoxd11
Dnaja4
Mcm3
Cacng4
Pex26
Parp11
Nipal2
23111J3Rik
Sox8
Snx8
Lrtm2
Hoxa4
Naprt1
Ccr1
Hapln4
Ovol1
Slit1
213C2Rik
Myo16
Ttll4
Smox
Tmem26
Uxs1
Cited2
Ubac1
Slc9a5
Slc25a33
B3gat2
Mcfd2
Atp6v1h
Mllt6
633416G13Rik
Prkag2
Bop1
Ankrd44
Prokr2
Slc25a3
Fbxo27
Rasip1
Aldh5a1
Hoxa11
Tcf7
Tcea3
Klf13
Repin1
Dlk1
Klhdc5
Rab11fip5
Mast1
Ptpru
Prrx1
Ddx2
Scarf2
Pim3
Ahctf1
Zfp395
Vsig1
Akap1
Ccne1
Zfp58
Nbl1
Gli2
Bai2
Tsc22d3
Xpo4
Cpt1a
Ing5
Apba1
Erbb3
Adcy2
Dbndd2
Spef1
Rqcd1
Bin3
23147M1Rik
Cbx8
Rnaseh2b
Ssx2ip
Ppp1r13l
Il15ra
Mpp6
Galnt6
Slc39a8
Dcaf12l1
Crabp2
1752N19Rik
Fam189a1
Snx2
Osbp2
Cacna1a
Slc4a3
Ppfia3
E2f2
Adora1
Rbm38
Slc43a1
Cerk
Tmem13
Grb1
Hsf5
Snrnp25
Ipo5
Chst1
Ifrd2
Shc2
Jph4
Thoc6
Dok1
Ltbp2
Kcna1
Nrarp
Gcc1
Wnt9a
Arl8a
Kif21b
Trim7
Slc32a1
Noxo1
Tomm34
Pelo
Dnm3
Arl4c
Acbd4
Zic2
Slc35f2
Hap1
Ablim2
Aatf
Nkain1
Zfp69
Kdm5b
Rpusd4
Comp
Phf21b
Dtymk
Rpl7
Gfra2
Rftn1
Tmeff2
Ears2
Ppox
Fbxl14
Bahd1
Bcas2
Stac2
Bmp3
Dlg5
Fxyd1
Fastkd3
Fgf18
Pacsin3
Mfsd7c
Foxo1
Grin2b
Hook1
Mllt1
Panx2
Trim46
Zkscan2
Tbx4
Map4k4
Car2
Slc18a2
Slc11a2
Als2
Mfsd4
Mrs2
Sorbs3
Nos1ap
Ccdc92
Amigo1
Hoxa9
Tnip2
Cyp1b1
Atf3
Dexi
Agpat9
B3gnt3
Bcl11a
Fabp5
Syce2
Ripk4
Bri3
Lrp2
Tfdp1
Tmem132c
Snd1
Dync1i1
Pcyox1l
Thbd
Lhfpl4
Nfatc2
Cnnm3
Lrrc15
Tes
Fhl4
Traf3
Ccdc91
Spock2
Gde1
Trim68
Syt16
Ing2
Stx6
Akr1b1
Mettl1
C778
Dram1
Isoc1
Efha1
Slc39a7
Slc35a5
Chrd
Mpp3
Trp53i11
Map3k6
Icam1
Dis3l2
Fzd6
Twist2
Kcnc3
Brms1
Slc6a2
Dnajc3
Wfs1
Rgs11
Hoxa13
Akr1b3
Dusp14
Sost
Sncb
Nxph4
Pou3f3
Pou3f2
Ddn
Nptx2
Lemd1
Pcbp3
Gls
Jazf1
Nmnat3
Atp5g3
Tigd2
Cnpy1
Zfp35
Zc3hav1
Hpcal4
Smoc2
Alx4
Bcorl1
Sfxn5
Dact2
Lancl3
Bcap29
Kcnk5
Plekha8
D4341D5Rik
Nol3
Baz1a
Bcl11b
Cgn
Zfp612
Mtss1l
Zfp598
Jagn1
Cyp26b1
Lbr
Per2
Acadl
Anxa4
Tmem63a
Tdh
Cited4
Grin1
Mrto4
Fxn
Col4a2
Daxx
Zfp428
Sart3
Kcnq2
Fkbp1
Nfxl1
Klhl29
Zfp451
Irx3
Chka
Wdr8
Lrrc34
St3gal4
Stmn2
Bdh1
Pde4a
Gse1
Clip4
Pim1
Ccdc117
Mknk1
Gfra4
Znrf2
Nab2
Aebp2
Hipk2
Brd7
Hoxb5
Gsto1
Ctdsp1
Kcnk6
Mapkapk3
Zfp459
Pcsk9
Cds1
Krt18
Galnt12
Pitpnm3
Wnt5a
Slc3a3
Btnl9
Nudt19
Pqlc1
Agpat5
Tcea2
Ddhd1
Naaa
Smarcad1
Pgls
Naa38
Recql4
Tmem132e
Cab39
Dpf1
Marveld3
F3
Tspan14
Pvt1
Lepr
493412O13Rik
Smyd2
Errfi1
Urgcp
E2f6
Nop56
Rhou
Rab11fip1
Abl2
Trank1
Lrrn4
Wnt4
Grhl2
Hrk
Ddx25
Pth1r
Sema4c
Rnf219
Dennd1b
Ppp1r3b
Ptpdc1
Sf3b4
Cuedc1
Nav1
Cd9
Tgfbrap1
Vangl2
Adk
Eef1d
Ttc39a
Vash2
Trim8
Wnt3
Cbx4
Ublcp1
Rab24
Spdya
Ubtf
Zfp8
Pde9a
Doc2b
1737H4Rik
Unc119b
Trappc6a
Dmrt2
Atg9b
Dcst1
Fam195b
Abhd5
Gpr16
Arfgef1
Zfp28d
Sulf1
Hspbap1
Obscn
Phf23
Adcy7
Slc3a1
Edaradd
Mycn
Camk2g
Nt5m
Arvcf
Wnk1
Cpeb3
Sap3l
Snap91
Mras
Abcc1
Setdb2
25139O18Rik
Cab39l
Dut
Entpd6
Slc2a3
Ptprm
Ece2
Ggps1
Srxn1
Zbtb12
Olfm2
Rnf15
Sorcs2
Lrrc4
Aes
Rassf1
D14Abb1e
Naf1
Ptprf
Arap2
Ppapdc2
Slc7a1
Csf1
Gca
Cdc14b
38346C13Rik
Mns1
Ptpn14
Runx1
Ahdc1
Cntln
Zfp53
Gldc
Zhx2
Tsga14
Zfp385b
Tom1l1
C1galt1
Rfk
Rnf165
Zbtb1
Pitpnc1
Rplp
Foxn3
Ehd1
Mycbp2
Parp1
Fkbp5
Pdxk
Taf4a
Cisd1
Onecut2
Ufsp2
Mpp2
Ddx43
Trp53i13
Smap1
Ninj1
Polr3h
Xkr4
Krtcap2
Dlgap4
Wif1
Rnpep
Trim36
Lypd6b
Perp
A435L14Rik
Prr18
Tbc1d8
Hs6st1
Hs3st1
Trim17
Suclg2
Dst
Fam134a
Erc2
Apobec3
Lrriq4
Arl5c
Tsnax
Ncoa2
Homer2
Tmem151a
4931428F4Rik
Pigm
D356L22Rik
Mxd4
Ahcyl2
Diap3
Ephb6
Lipe
Fam83h
Usp4
Gbx1
Rbm43
Panx1
Mbd1
Bmp4
Fes
Slc23a2
Hdac7
Alx3
Notch3
Ezh2
Ikbkb
Mtx2
Nt5c2
Lrrc23
Pard6g
Pogk
Rimklb
Tspan6
Serpine2
Bbc3
Smpd3
Cenpb
Ccdc134
Rgs17
Prdm11
Enc1
Lrch1
D9315E6Rik
Fam13a
Spen
Slc26a2
Scube3
Cadm3
Lmx1a
Oxsm
Trim2
Gtf2f2
Flnc
Pgap1
Ppa1
Git1
Fads6
Npepl1
Rnf168
Rev1
Fam3c
Eri1
Kcnmb4
Gpatch2
Tmem131
Col8a2
Pus3
Tatdn2
Atxn7
Igsf9b
Mmp14
Rcor1
Afap1
Dcaf6
Kirrel3
Trpm4
Dusp7
Zfp286
Galnt4
Lmnb1
Cbln1
Tnfrsf21
P2ry2
Prmt3
Bcl7b
Tmem55b
Mn1
Cops7a
Cbx6
Il1rap
Ccnd1
Phf15
Ppfia4
Acap3
Hspa2
Hip1r
Bmi1
Fam163a
Rpp38
Nkx2-9
Tmem8
Tmem189
Lrrc14
Papss2
Glt25d2
Pus7l
P2rx5
Fli1
Stk25
Mkrn3
Grin2c
Tns1
Casp8
Apcdd1
Rbpjl
Rrp9
Ttll12
531439G7Rik
Ctsz
Hopx
Lrrfip1
Utp23
Trim35
Lactb
Fbxo33
Bag2
Bzw1
Myh9
Adap1
Cenpm
Lin9
Adrb3
Bmp6
Pld5
Zfp422
Chrnb1
Ctdspl
Wwtr1
Hat1
Nrbf2
Prokr1
Cnksr3
Ung
Ier3
Msh6
Slc48a1
Wdr26
Mxd3
Iqsec3
Abcg4
Tmem191c
Mapt
Ndufaf4
Lef1
Btbd6
Disp2
Dlgap3
Rasd1
Mpst
Dio3
Nup37
Tm7sf3
Dlg1
Ppp1r12c
Prr15
Rcor3
Rims2
Pnma2
Prim2
Gng5
Smchd1
Nptxr
Mapk8
Smoc1
Tdrd3
Tmc6
Zdhhc7
Eya2
Tmem91
Ripply3
Irf2bp1
Rps2
Ipo9
Nup25
Hexim1
Prpf6
Cd32
Rprd1a
Lhx5
Lmx1b
Zc3h12d
Ccdc69
Arhgdig
Blvrb
Mdfic
Fam129c
Smc6
Kdm1b
Endod1
Trpv4
Ptpn18
Jdp2
Incenp
Map3k11
Eef2k
Atf7ip2
B4galt2
Tex1
Ranbp17
Slc5a8
Tmem231
Gm96
Tle2
Gm1785
Nudt8
Ncapd3
Col4a1
Pon2
St3gal1
Ppp3cb
2762C7Rik
Slc1a2
Fkbp14
Bap1
Zfp882
Eif1b
Zfp282
Chrna4
Ramp2
Usp2
Adamts3
Chst1
Psma7
Kat2b
P4ha1
Suz12
Atxn1
Ankrd27
Poli
Faah
Parp1
Slc16a2
Fam84a
Hoxc9
Shmt2
Akap11
Dbc1
Tmem44
Prmt6
Spats2
Sall2
Map3k15
Slc39a1
Ankle1
Ell2
Pex11a
Mybl2
Cenpk
Pdlim2
Rrn3
Plcd1
Osr1
Cox5b
Elp2
Atp13a3
Plagl2
Zbtb38
Dock9
Irak3
Parp12
Umps
Ctsc
Pmp22
Fam134b
Ccrn4l
Casd1
Unc13b
Snx18
Pdcd2
Reep6
Pik3cb
Msx1
Irs1
Eif1ad
Fam12a
Rrp1b
Dpysl5
Ippk
11157K4Rik
Dnajc27
Zfp768
Sdf2l1
Fam11b
Chd3
Abca3
Slc6a15
Cacng7
Bmpr2
Gsr
Sik2
Lpgat1
Chsy3
Lefty2
Ercc5
4632428N5Rik
Zfp747
Wwc2
Megf8
Epdr1
Pvrl1
Vps36
Optn
Dusp11
Irf2
Recql
Tacc1
Setd8
22148I21Rik
Tmem12b
Ss18
Grwd1
Jmy
Vipr1
Hsf2
Gsn
Rbm17
Pfdn4
Fam169a
Tmem161b
Tesk1
Etv4
Cep11
Chst3
Etfa
Dnaja1
Erlec1
Stat5a
Phlpp1
Supv3l1
BC27231
Cry1
Erf
Itpk1
Dnmt3b
Ahrr
Tead4
Sp3
Ercc6
Ubp1
Arhgef1
Cpne8
Smo
Pla2r1
Jund
Rab11fip3
Pkdcc
Capn2
Ptpmt1
Ino8d
Ikzf4
1725G4Rik
Trim25
Grhl3
Ckap4
Hpcal1
Tbx2
Frmd4a
Sae1
Kti12
Arl2bp
Gramd4
Rnf24
Pxn
Itprip
Ica1l
Matn2
Mta3
Foxred2
Haus4
Pdzd8
Cr1l
Dopey2
Exoc6
Nrxn1
Ate1
Nfic
Golt1b
Sertad4
Rcn1
Blmh
Set
Zfp22
Dysf
Btg3
Lrp6
Pbx2
Ppm1d
Tram1
Zmynd1
C1ql3
Gabra5
E339J7Rik
Tmem215
23157M21Rik
Syn3
Irf8
Klf2
Pex5
Plekhm2
Mapk8ip1
Chst12
Trpv2
Layn
Tex264
Mmp24
Dmrt3
Adcy3
Rbck1
Ttc28
Uprt
Ptprn2
Cntd1
Impa2
Pik3cd
49344N11Rik
Ralgps2
Ptrf
Cyb5b
Ppp1r9a
Sirt1
Hmg2b
Ak3
Cygb
Etnk1
Nck2
1734H15Rik
Drap1
Fam18c
Sema3e
Cxadr
Myo1b
Zbtb7b
Acat1
Eml2
Sord
Six4
Hsd17b4
Msh2
Slc39a14
Lcmt2
Wwp2
Spats2l
AI48653
Dusp2
Tbc1d4
Efr3b
Ccdc124
Hs3st3a1
Ahsa2
Iqgap2
Zdhhc21
Lrfn4
Ola1
Caprin2
Fkbp7
Ube2d1
Ddx5
Pcdh17
Ddx19a
Slc7a2
Cdc42ep1
B3galnt1
Baz2a
Nmt2
Bid
Ppp1r9b
Nr1d2
Clk4
Aig1
Lima1
Ankrd28
Creld1
Dyrk3
Egflam
Syt12
Ppm1g
Thnsl1
Zc3h18
Sdc1
Fkbp9
Dock1
Pde1a
Wnt2b
Mfsd6
B3gntl1
Dgkh
Luzp1
Sema4d
Irf2bp2
Arglu1
Lama1
Itga2
Zxdc
Nxn
Kcp
Cd247
Arrdc4
Anp32b
Zfp579
Etv2
Sema3c
Metap2
Stau2
Lamc1
Ppm1h
Abca1
Scube2
Snrpg
Mocs3
Numbl
Stx3
Tns1
Tead3
Uqcrfs1
Sgpl1
Aif1l
Phf17
Hist3h2a
Lpar1
Bcr
Rbbp7
Plec
Ube2q2
Fbxl3
Klhl17
Sox13
Hpca
Tnfrsf12a
Kctd1
43897
Rpa3
Tesc
Agap1
Dchs1
Aven
Zfp26
Lama5
Xpot
Clcf1
Dlx1as
Gng7
Foxa2
Hmgxb4
Brpf3
Ubash3b
Narg2
Synpo
Kazald1
Ubr5
Itpkb
Nkx2-1
Agfg2
Tmem194
Pnmal2
Thoc7
Pacs2
Ero1lb
Fam171a2
Uggt2
Mapk14
Fam135a
Mark4
Dscc1
Prkcd
Rb1
Mga
Prox1
Lphn3
Clcn3
Bod1l
Ash2l
Kit
Fam11b
Cpxm1
Donson
Arhgef17
Ormdl1
Zfp46
Samd4
Uap1l1
4933411K2Rik
Dmrt1
Edem1
Onecut3
Phldb1
Top1
Rcbtb2
Tmtc4
Usp24
Ndufa13
Kifap3
Bend3
Enah
Fam73a
[truncated: 3,199 more rows]
